# Supplementary material for: A Structural Bridge Between Kingdoms: How Collagen‐Derived Peptides Influence Plant Stress and Growth Pathways
Source: Physiol Plant. 2025 Sep 14;177(5):e70512. doi: 10.1111/ppl.70512 (PMC12434152; doi:10.1111/ppl.70512)
Supplement: Supplementary file 1 — Table S1: List of human CBPs retrieved by in silico sequence analyses. Gene name(s), protein name, length in AA, identification of the CBD domain and its respective first and last AA were reported. Table S2: Full list of putative plant orthologues for CBDs and CBPs. Arabidopsis thaliana proteins found by homology via HHPred using as a query CBDs (ITGA2, ITGA11, DDR1, DDR2, OSCAR, GP6, LAIR, MRC, MASP, C1S, SPARC, vWF, MMP‐1, FN1) or CBPs (MPIG6B, SERPINH1, KBTBD4). Only hits with an evalue ≤ 0.001 were considered. Ref prot: human query protein employed for the HHPred search; Hit: ID from NCBI or PDB databases of the Arabidopsis thaliana proteins retrieved; Name: name of the proteins retrieved; Probability: probability that the hit is homologous to the query; e‐value: value indicating the expected number of false positives in a database search that would achieve a score equal to or better than that of this sequence match; Score: value indicating the total score obtained for an homology alignment; SS: partial score from the secondary structure comparison; Aligned cols: total number of matched columns in the query–template alignment; Target length: length in amino acids of the hit sequence; Group: protein group to which the hit protein belongs to (when identified). Table S3: Non‐redundant list of putative plant orthologues for CBDs and CBPs. Arabidopsis thaliana proteins found by homology via HHPred using as a query CBDs (ITGA2, ITGA11, DDR1, DDR2, OSCAR, GP6, LAIR, MRC, MASP, C1S, SPARC, vWF, MMP‐1, FN1) or CBPs (MPIG6B, SERPINH1, KBTBD4). Only hits with an e‐value ≤ 0.001 were considered. Ref prot: human query protein employed for the HHPred search; Hit: ID from NCBI or PDB databases of the Arabidopsis thaliana proteins retrieved; Name: name of the proteins retrieved; Probability: probability that the hit is homologous to the query; e‐value: value indicating the expected number of false positives in a database search that would achieve a score equal to or better than [file PPL-177-e70512-s001.xlsx]

## Sheet: Table S1
Table S1. List of human CBPs retrieved by in silico analyses. Gene name(s), protein name, length in AA, identification of the CBD domain and its respective first and last AA were reported.
Gene name(s)	Protein name	Length (AA)	Identification of CBD	First AA of the CBD in the whole protein	Last AA of the CBD in the whole protein
OSCAR	Osteoclast associated immunoglobulin-like receptor	282	Yes	P130	I215
GP6	Platelet glycoprotein VI	339	Yes	G20	G109
LAIR1	Leukocyte-associated immunoglobulin-like receptor	287	Yes	H20	A125
ITGA2	Integrin alpha-2	1181	Yes	A171	G355
ITGA11	Integrin alpha-11	1188	Yes	D164	L345
DDR1	Epithelial discoidin domain-containing receptor 1	913	Yes	27D	G190
DDR2	Discoidin domain-containing receptor 2	855	Yes	A13	G190
MPIG6B	Megakaryocyte and platelet inhibitory receptor G6b	241	No
MRC2	C-type mannose receptor 2	1479	Yes	A31	G512
MASP1	Mannan-binding lectin serine protease 1	699	Yes	V183	A297
C1S	Complement C1s subcomponent	688	Yes	P17	M292
SERPINH1, CBP1, HSP47	Serine proteinase inhibitors, Collagen-binding protein 1, Heat-shock protein 47	418	No
SPARC	Secreted protein acidic and rich in cysteine	303	Yes	C155	I295
vWF	von Willebrand factor	2813	Yes	D1685	S1873
MMP-1	Matrix metalloproteinase-1, also called interstitial collagenase 1	469	Yes	F207	Y365
KBTBD4	Kelch repeat and BTB domain-containing protein 4	518	No
FN1	Fibronectin (I)	2477	Yes	D516	S608

## Sheet: Table S2
Table S2. Full list of putative plant orthologues for CBDs and CBPs. Arabidopsis thaliana proteins found by homology via HHPred using as a query CBDs (ITGA2, ITGA11, DDR1, DDR2, OSCAR, GP6, LAIR, MRC, MASP, C1S, SPARC, vWF, MMP-1, FN1) or CBPs (MPIG6B, SERPINH1, KBTBD4). Only hits with an e-value≤ 0.001 were considered. Ref prot: human query protein employed for the HHPred search; Hit: ID from NC…
Ref prot	Hit	Name	Probability	e-value	Score	SS	Aligned cols	Target length	Group
SERPINH	NP_001320925.1	Serine protease inhibitor (SERPIN) family protein [Arabidopsis thaliana]	100	4.8e-52	380.02	0	370	418	SERPIN
SERPINH	NP_175202.1	Serine protease inhibitor (SERPIN) family protein [Arabidopsis thaliana]	100	6e-52	376.49	0	368	391	SERPIN
SERPINH	NP_180096.3	Serine protease inhibitor (SERPIN) family protein [Arabidopsis thaliana]	100	3.2e-50	364.69	0	367	385	SERPIN
SERPINH	NP_180207.1	Serine protease inhibitor (SERPIN) family protein [Arabidopsis thaliana]	100	4.1e-50	364.28	0	367	389	SERPIN
SERPINH	NP_190108.1	Serine protease inhibitor (SERPIN) family protein [Arabidopsis thaliana]	100	7.2e-50	363.23	0	367	393	SERPIN
SERPINH	NP_179060.1	serpin 2 [Arabidopsis thaliana]	100	7.2e-49	357.5	0	351	407	SERPIN
SERPINH	NP_176408.1	Serine protease inhibitor (SERPIN) family protein [Arabidopsis thaliana]	100	1.4e-48	357.72	0	352	433	SERPIN
SERPINH	NP_001185292.1	serpin 3 [Arabidopsis thaliana]	100	2.9e-48	351.59	0	352	385	SERPIN
SERPINH	NP_001185292.1	Serine protease inhibitor (SERPIN) family protein [Arabidopsis thaliana]	100	4e-48	355.14	0	352	466	SERPIN
SERPINH	3LE2_A	Serpin-ZX; plant serpin Serpin-ZX ArathZx Serpin-1 AtSerpin1, Apoplast, Glycoprotein, Protease inhibitor, Secreted, Seri	100	2e-47	348.49	0	370	393	SERPIN
SERPINH	NP_181101.1	Serine protease inhibitor (SERPIN) family protein [Arabidopsis thaliana]	100	4.3e-47	342.03	0	348	374	SERPIN
SERPINH	NP_176407.2	Serine protease inhibitor (SERPIN) family protein [Arabidopsis thaliana]	99.94	4.1e-28	202.26	0	197	220	SERPIN
SERPINH	NP_176407.2	Serine protease inhibitor (SERPIN) family protein [Arabidopsis thaliana]	99.94	5.7e-28	199.18	0	188	199	SERPIN
SERPINH	NP_176584.1	Serine protease inhibitor (SERPIN) family protein [Arabidopsis thaliana]	99.91	8.9e-26	183.89	0	174	185	SERPIN
SERPINH	NP_175544.1	Serine protease inhibitor (SERPIN) family protein [Arabidopsis thaliana]	99.68	9e-18	136.89	0	182	193	SERPIN
SERPINH	NP_176517.1	Serine protease inhibitor (SERPIN) family protein [Arabidopsis thaliana]	99.5	5.5e-15	111.95	0	109	120	SERPIN
vWF	NP_200879.1	Zinc finger (C3HC4-type RING finger) family protein [Arabidopsis thaliana]	99.45	2.4e-14	100.07	0	179	704	Zinc finger
ITGA2	NP_200879.1	Zinc finger (C3HC4-type RING finger) family protein [Arabidopsis thaliana]	99.4	8e-14	95.39	0	167	704	Zinc finger
ITGA11	NP_200879.1	Zinc finger (C3HC4-type RING finger) family protein [Arabidopsis thaliana]	99.65	8.4e-14	96.77	16.3	166	704	Zinc finger
vWF	NP_850306.1	Zinc finger (C3HC4-type RING finger) family protein [Arabidopsis thaliana]	99.38	1.3e-13	96.53	0	177	692	Zinc finger
ITGA11	NP_191038.2	Zinc finger (C3HC4-type RING finger) family protein [Arabidopsis thaliana]	99.6	2.4e-13	94.38	13.9	166	675	Zinc finger
ITGA2	NP_191038.2	Zinc finger (C3HC4-type RING finger) family protein [Arabidopsis thaliana]	99.35	2.7e-13	92.67	0	167	675	Zinc finger
vWF	NP_191038.2	Zinc finger (C3HC4-type RING finger) family protein [Arabidopsis thaliana]	99.33	4.8e-13	93.55	0	175	675	Zinc finger
vWF	NP_172283.1	Zinc finger (C3HC4-type RING finger) family protein [Arabidopsis thaliana]	99.32	5.2e-13	92.9	0	178	641	Zinc finger
ITGA2	NP_172283.1	Zinc finger (C3HC4-type RING finger) family protein [Arabidopsis thaliana]	99.31	6.7e-13	91.08	0	167	692	Zinc finger
ITGA11	NP_172283.1	Zinc finger (C3HC4-type RING finger) family protein [Arabidopsis thaliana]	99.56	1e-12	91.56	14.6	166	692	Zinc finger
ITGA11	NP_172283.1	Zinc finger (C3HC4-type RING finger) family protein [Arabidopsis thaliana]	99.54	3.9e-12	88.12	15.6	166	641	Zinc finger
vWF	NP_173345.2	inter-alpha-trypsin inhibitor heavy chain-like protein [Arabidopsis thaliana]	99.22	4.2e-12	89.69	0	175	754	inter alpha-trypsin inhibitor
ITGA2	NP_173345.2	Zinc finger (C3HC4-type RING finger) family protein [Arabidopsis thaliana]	99.22	4.3e-12	86.6	0	167	641	Zinc finger
vWF	NP_001320782.1	inter alpha-trypsin inhibitor, heavy chain-like protein [Arabidopsis thaliana]	99.21	4.7e-12	87.79	0	173	613	inter alpha-trypsin inhibitor
vWF	NP_683275.2	general transcription factor II H2 [Arabidopsis thaliana]	99.2	5.4e-12	83.69	0	167	421	GTF II H2
vWF	NP_001320781.1	inter alpha-trypsin inhibitor, heavy chain-like protein [Arabidopsis thaliana]	99.19	6.3e-12	86.8	0	177	587	inter alpha-trypsin inhibitor
ITGA11	NP_001320781.1	inter alpha-trypsin inhibitor, heavy chain-like protein [Arabidopsis thaliana]	99.56	7.5e-12	85.85	18.1	165	587	inter alpha-trypsin inhibitor
ITGA11	NP_001320781.1	inter-alpha-trypsin inhibitor heavy chain-like protein [Arabidopsis thaliana]	99.53	7.8e-12	87.82	16.6	166	754	inter alpha-trypsin inhibitor
ITGA11	NP_001320781.1	inter alpha-trypsin inhibitor, heavy chain-like protein [Arabidopsis thaliana]	99.56	8.1e-12	86.09	18.1	166	613	inter alpha-trypsin inhibitor
ITGA11	NP_001320781.1	general transcription factor II H2 [Arabidopsis thaliana]	99.55	8.8e-12	82.22	17	165	421	GTF II H2
ITGA2	NP_001320781.1	inter-alpha-trypsin inhibitor heavy chain-like protein [Arabidopsis thaliana]	99.17	9e-12	86.22	0	166	754	inter alpha-trypsin inhibitor
ITGA11	NP_177394.2	inter alpha-trypsin inhibitor, heavy chain-like protein [Arabidopsis thaliana]	99.53	9.9e-12	87.46	17	165	756	inter alpha-trypsin inhibitor
ITGA2	NP_177394.2	inter alpha-trypsin inhibitor, heavy chain-like protein [Arabidopsis thaliana]	99.17	9.9e-12	84.4	0	166	613	inter alpha-trypsin inhibitor
vWF	NP_177394.2	inter alpha-trypsin inhibitor, heavy chain-like protein [Arabidopsis thaliana]	99.17	1.1e-11	87.92	0	177	756	inter alpha-trypsin inhibitor
ITGA2	NP_177394.2	inter alpha-trypsin inhibitor, heavy chain-like protein [Arabidopsis thaliana]	99.16	1.2e-11	83.65	0	166	587	inter alpha-trypsin inhibitor
SERPINH	NP_176585.1	Serine protease inhibitor (SERPIN) family protein [Arabidopsis thaliana]	99.15	1.5e-11	93.5	0	117	121	SERPIN
ITGA2	NP_176585.1	inter alpha-trypsin inhibitor, heavy chain-like protein [Arabidopsis thaliana]	99.13	1.9e-11	84.81	0	165	756	inter alpha-trypsin inhibitor
MRC	NP_175641.1	protein kinase family protein / C-type lectin domain-containing protein [Arabidopsis thaliana]	99.13	2e-11	133.2	0	135	552
ITGA11	NP_001325948.1	RING domain ligase1 [Arabidopsis thaliana]	99.43	2.1e-11	81.97	12.6	163	489	RING
ITGA11	NP_186814.1	RING domain ligase1 [Arabidopsis thaliana]	99.43	2.1e-11	81.97	12.6	163	489	RING
ITGA11	NP_195575.1	regulatory particle non-ATPase 10 [Arabidopsis thaliana]	99.52	3e-11	78.72	17.5	173	386	regulatory particle non-ATPase 10
vWF	NP_195575.1	RING domain ligase1 [Arabidopsis thaliana]	99.09	3.4e-11	81.51	0	164	489	RING
vWF	NP_195575.1	RING domain ligase1 [Arabidopsis thaliana]	99.09	3.4e-11	81.51	0	164	489	RING
ITGA2	NP_195575.1	general transcription factor II H2 [Arabidopsis thaliana]	99.09	3.6e-11	78.22	0	165	421	GTF II H2
vWF	NP_179853.1	Zinc finger (C3HC4-type RING finger) family protein [Arabidopsis thaliana]	99.09	3.6e-11	84.29	0	142	683	Zinc finger
ITGA11	NP_179853.1	protein kinase family protein / C-type lectin domain-containing protein [Arabidopsis thaliana]	99.09	3.9e-11	131	0	127	552
ITGA2	NP_179853.1	RING domain ligase1 [Arabidopsis thaliana]	99.05	7e-11	78.36	0	160	489	RING
ITGA2	NP_186814.1	RING domain ligase1 [Arabidopsis thaliana]	99.05	7e-11	78.36	0	160	489	RING
vWF	NP_680410.1	Zinc finger (C3HC4-type RING finger) family protein [Arabidopsis thaliana]	99.05	7e-11	83.45	0	134	740	Zinc finger
vWF	NP_173925.3	phytochrome and flowering time regulatory protein (PFT1) [Arabidopsis thaliana]	99	1.4e-10	82.93	0	182	836	PFT1
ITGA2	NP_173925.3	Zinc finger (C3HC4-type RING finger) family protein [Arabidopsis thaliana]	98.99	1.7e-10	79.83	0	134	740	Zinc finger
ITGA2	NP_564050.1	basal transcription factor complex subunit-like protein [Arabidopsis thaliana]	98.99	1.8e-10	71.75	0	171	301	basal transcription factor complex subunit-like protein
vWF	NP_196946.1	RING domain ligase2 [Arabidopsis thaliana]	98.98	1.9e-10	77.4	0	174	468	RING
vWF	NP_850818.1	RING domain ligase2 [Arabidopsis thaliana]	98.98	1.9e-10	77.4	0	174	468	RING
vWF	NP_974779.1	RING domain ligase2 [Arabidopsis thaliana]	98.98	1.9e-10	77.4	0	174	468	RING
vWF	NP_974780.1	RING domain ligase2 [Arabidopsis thaliana]	98.98	1.9e-10	77.4	0	174	468	RING
vWF	NP_974780.1	basal transcription factor complex subunit-like protein [Arabidopsis thaliana]	98.97	2.1e-10	72.98	0	175	301	basal transcription factor complex subunit-like protein
ITGA11	NP_974780.1	basal transcription factor complex subunit-like protein [Arabidopsis thaliana]	99.41	2.2e-10	72.49	15.3	166	301	basal transcription factor complex subunit-like protein
ITGA11	NP_974780.1	RING domain ligase2 [Arabidopsis thaliana]	99.34	2.2e-10	76.58	12.8	148	468	RING
ITGA11	NP_974780.1	RING domain ligase2 [Arabidopsis thaliana]	99.34	2.2e-10	76.58	12.8	148	468	RING
ITGA11	NP_974780.1	RING domain ligase2 [Arabidopsis thaliana]	99.34	2.2e-10	76.58	12.8	148	468	RING
ITGA11	NP_974780.1	RING domain ligase2 [Arabidopsis thaliana]	99.34	2.2e-10	76.58	12.8	148	468	RING
ITGA2	NP_680467.1	Zinc finger (C3HC4-type RING finger) family protein [Arabidopsis thaliana]	98.96	2.5e-10	78.87	0	168	717	Zinc finger
ITGA11	NP_680467.1	phytochrome and flowering time regulatory protein (PFT1) [Arabidopsis thaliana]	99.41	2.6e-10	81.13	16.9	154	836	PFT1
vWF	8JTK_B	26S proteasome non-ATPase regulatory subunit 4 homolog; Complex, Proteasome, Hijack, PLANT PROTEIN; 1.57A {Arabidopsis t	98.96	2.7e-10	67.21	0	169	194	26S proteasome
ITGA11	8JTK_B	Zinc finger (C3HC4-type RING finger) family protein [Arabidopsis thaliana]	99.31	3.8e-10	79.41	13.2	131	740	Zinc finger
vWF	8JTK_B	regulatory particle non-ATPase 10 [Arabidopsis thaliana]	98.92	4.5e-10	73.9	0	166	386	regulatory particle non-ATPase 10
ITGA2	8JTK_B	regulatory particle non-ATPase 10 [Arabidopsis thaliana]	98.92	4.7e-10	72.25	0	169	386	regulatory particle non-ATPase 10
ITGA2	8JTK_B	RING domain ligase2 [Arabidopsis thaliana]	98.91	4.9e-10	73.87	0	162	468	RING
ITGA2	8JTK_B	RING domain ligase2 [Arabidopsis thaliana]	98.91	4.9e-10	73.87	0	162	468	RING
ITGA2	8JTK_B	RING domain ligase2 [Arabidopsis thaliana]	98.91	4.9e-10	73.87	0	162	468	RING
ITGA2	8JTK_B	RING domain ligase2 [Arabidopsis thaliana]	98.91	4.9e-10	73.87	0	162	468	RING
ITGA2	8JTK_B	Zinc finger (C3HC4-type RING finger) family protein [Arabidopsis thaliana]	98.91	5e-10	77.19	0	132	683	Zinc finger
vWF	NP_172362.3	Calcium-dependent phospholipid-binding Copine family protein [Arabidopsis thaliana]	98.91	5.4e-10	77.68	0	175	584	Copine
vWF	NP_172362.3	Zinc finger (C3HC4-type RING finger) family protein [Arabidopsis thaliana]	98.9	5.6e-10	78.92	0	161	717	Zinc finger
vWF	NP_568944.1	Calcium-dependent phospholipid-binding Copine family protein [Arabidopsis thaliana]	98.88	7.2e-10	76.99	0	177	578	Copine
vWF	NP_974977.1	Calcium-dependent phospholipid-binding Copine family protein [Arabidopsis thaliana]	98.88	7.2e-10	76.99	0	177	578	Copine
vWF	NP_563821.2	ALBINA 1 [Arabidopsis thaliana]	98.88	7.5e-10	79.22	0	179	760	ALBINA
vWF	NP_195502.2	Zinc finger (C3HC4-type RING finger) family protein [Arabidopsis thaliana]	98.88	7.5e-10	78.58	0	132	739	Zinc finger
ITGA11	NP_195502.2	Zinc finger (C3HC4-type RING finger) family protein [Arabidopsis thaliana]	99.39	8e-10	77.69	18.1	165	717	Zinc finger
ITGA2	NP_195502.2	26S proteasome non-ATPase regulatory subunit 4 homolog; Complex, Proteasome, Hijack, PLANT PROTEIN; 1.57A {Arabidopsis t	98.88	8e-10	63.91	0	169	194	26S proteasome
vWF	NP_849514.1	Zinc finger (C3HC4-type RING finger) family protein [Arabidopsis thaliana]	98.86	9.2e-10	77.83	0	132	711	Zinc finger
ITGA11	NP_849514.1	Calcium-dependent phospholipid-binding Copine family protein [Arabidopsis thaliana]	99.23	9.4e-10	76.02	11.5	147	584	Copine
ITGA2	NP_849514.1	Zinc finger (C3HC4-type RING finger) family protein [Arabidopsis thaliana]	98.86	9.5e-10	76.43	0	134	739	Zinc finger
ITGA2	NP_849514.1	Calcium-dependent phospholipid-binding Copine family protein [Arabidopsis thaliana]	98.85	1.1e-09	74.6	0	165	578	Copine
ITGA2	NP_849514.1	Calcium-dependent phospholipid-binding Copine family protein [Arabidopsis thaliana]	98.85	1.1e-09	74.6	0	165	578	Copine
vWF	NP_568180.1	Calcium-dependent phospholipid-binding Copine family protein [Arabidopsis thaliana]	98.85	1.1e-09	76.24	0	182	586	Copine
ITGA2	NP_568180.1	Calcium-dependent phospholipid-binding Copine family protein [Arabidopsis thaliana]	98.84	1.2e-09	74.39	0	165	584	Copine
ITGA11	NP_568180.1	Calcium-dependent phospholipid-binding Copine family protein [Arabidopsis thaliana]	99.27	1.3e-09	75.26	14	164	578	Copine
ITGA11	NP_568180.1	Calcium-dependent phospholipid-binding Copine family protein [Arabidopsis thaliana]	99.27	1.3e-09	75.26	14	164	578	Copine
ITGA2	NP_568180.1	phytochrome and flowering time regulatory protein (PFT1) [Arabidopsis thaliana]	98.84	1.3e-09	76.7	0	137	836	PFT1
ITGA11	NP_568180.1	26S proteasome non-ATPase regulatory subunit 4 homolog; Complex, Proteasome, Hijack, PLANT PROTEIN; 1.57A {Arabidopsis t	99.36	1.4e-09	63.83	15.7	167	194	26S proteasome
ITGA2	NP_568180.1	Zinc finger (C3HC4-type RING finger) family protein [Arabidopsis thaliana]	98.83	1.4e-09	75.39	0	134	711	Zinc finger
ITGA11	NP_568180.1	Calcium-dependent phospholipid-binding Copine family protein [Arabidopsis thaliana]	99.13	2.2e-09	74.27	9.7	146	586	Copine
SERPINH	NP_001323897.1	serpin [Arabidopsis thaliana]	98.79	2.4e-09	80.2	0	84	122	SERPIN
ITGA11	NP_001323897.1	ALBINA 1 [Arabidopsis thaliana]	99.29	2.6e-09	76.06	16.5	168	760	ALBINA
ITGA11	NP_001323897.1	Zinc finger (C3HC4-type RING finger) family protein [Arabidopsis thaliana]	99.27	2.6e-09	74.95	15.4	142	683	Zinc finger
vWF	NP_001030861.1	Zinc finger (C3HC4-type RING finger) family protein [Arabidopsis thaliana]	98.77	2.8e-09	74.86	0	135	633	Zinc finger
ITGA11	NP_001030861.1	Zinc finger (C3HC4-type RING finger) family protein [Arabidopsis thaliana]	99.22	2.9e-09	75.28	13.6	130	739	Zinc finger
ITGA11	NP_001030861.1	Zinc finger (C3HC4-type RING finger) family protein [Arabidopsis thaliana]	99.2	4.3e-09	74.13	13.6	130	711	Zinc finger
ITGA2	NP_001030861.1	Calcium-dependent phospholipid-binding Copine family protein [Arabidopsis thaliana]	98.72	5e-09	71.59	0	150	586	Copine
vWF	NP_974433.2	Zinc finger (C3HC4-type RING finger) family protein [Arabidopsis thaliana]	98.69	7.5e-09	72.84	0	111	632	Zinc finger
vWF	NP_001326108.1	Zinc finger (C3HC4-type RING finger) family protein [Arabidopsis thaliana]	98.68	7.8e-09	73.32	0	111	681	Zinc finger
ITGA2	NP_001326108.1	Zinc finger (C3HC4-type RING finger) family protein [Arabidopsis thaliana]	98.67	8.8e-09	70.99	0	109	633	Zinc finger
ITGA2	NP_001326108.1	Zinc finger (C3HC4-type RING finger) family protein [Arabidopsis thaliana]	98.66	1e-08	70.69	0	109	632	Zinc finger
ITGA2	NP_001326108.1	Zinc finger (C3HC4-type RING finger) family protein [Arabidopsis thaliana]	98.65	1.1e-08	71.07	0	109	681	Zinc finger
ITGA2	NP_001326108.1	ALBINA 1 [Arabidopsis thaliana]	98.64	1.3e-08	71.71	0	164	760	ALBINA
ITGA11	NP_001077787.1	Copine (Calcium-dependent phospholipid-binding protein) family [Arabidopsis thaliana]	99.19	1.4e-08	67.76	14.9	148	433	Copine
ITGA11	NP_001319339.1	Copine (Calcium-dependent phospholipid-binding protein) family [Arabidopsis thaliana]	99.19	1.4e-08	67.76	14.9	148	433	Copine
ITGA11	NP_564907.1	Copine (Calcium-dependent phospholipid-binding protein) family [Arabidopsis thaliana]	99.19	1.4e-08	67.76	14.9	148	433	Copine
ITGA11	NP_974100.1	Copine (Calcium-dependent phospholipid-binding protein) family [Arabidopsis thaliana]	99.19	1.4e-08	67.76	14.9	148	433	Copine
ITGA11	NP_001032132.1	Copine (Calcium-dependent phospholipid-binding protein) family [Arabidopsis thaliana]	99.17	1.5e-08	66.38	14.5	162	367	Copine
ITGA11	NP_201202.2	Copine (Calcium-dependent phospholipid-binding protein) family [Arabidopsis thaliana]	99.17	1.5e-08	66.38	14.5	162	367	Copine
vWF	NP_001326107.1	Zinc finger (C3HC4-type RING finger) family protein [Arabidopsis thaliana]	98.63	1.5e-08	72.02	0	112	682	Zinc finger
ITGA2	NP_001326107.1	Copine (Calcium-dependent phospholipid-binding protein) family [Arabidopsis thaliana]	98.62	1.6e-08	65.29	0	165	367	Copine
ITGA2	NP_001326107.1	Copine (Calcium-dependent phospholipid-binding protein) family [Arabidopsis thaliana]	98.62	1.6e-08	65.29	0	165	367	Copine
vWF	NP_001326107.1	Copine (Calcium-dependent phospholipid-binding protein) family [Arabidopsis thaliana]	98.6	1.9e-08	66.33	0	154	367	Copine
vWF	NP_001326107.1	Copine (Calcium-dependent phospholipid-binding protein) family [Arabidopsis thaliana]	98.6	1.9e-08	66.33	0	154	367	Copine
ITGA11	NP_001326107.1	Zinc finger (C3HC4-type RING finger) family protein [Arabidopsis thaliana]	99.06	2e-08	70.39	11.8	108	633	Zinc finger
vWF	NP_001326107.1	Copine (Calcium-dependent phospholipid-binding protein) family [Arabidopsis thaliana]	98.59	2e-08	67.5	0	147	433	Copine
vWF	NP_001326107.1	Copine (Calcium-dependent phospholipid-binding protein) family [Arabidopsis thaliana]	98.59	2e-08	67.5	0	147	433	Copine
vWF	NP_001326107.1	Copine (Calcium-dependent phospholipid-binding protein) family [Arabidopsis thaliana]	98.59	2e-08	67.5	0	147	433	Copine
vWF	NP_001326107.1	Copine (Calcium-dependent phospholipid-binding protein) family [Arabidopsis thaliana]	98.59	2e-08	67.5	0	147	433	Copine
ITGA2	NP_001326107.1	Zinc finger (C3HC4-type RING finger) family protein [Arabidopsis thaliana]	98.59	2.1e-08	69.77	0	109	682	Zinc finger
ITGA2	NP_001326107.1	Copine (Calcium-dependent phospholipid-binding protein) family [Arabidopsis thaliana]	98.59	2.2e-08	65.91	0	146	433	Copine
ITGA2	NP_001326107.1	Copine (Calcium-dependent phospholipid-binding protein) family [Arabidopsis thaliana]	98.59	2.2e-08	65.91	0	146	433	Copine
ITGA2	NP_001326107.1	Copine (Calcium-dependent phospholipid-binding protein) family [Arabidopsis thaliana]	98.59	2.2e-08	65.91	0	146	433	Copine
ITGA2	NP_001326107.1	Copine (Calcium-dependent phospholipid-binding protein) family [Arabidopsis thaliana]	98.59	2.2e-08	65.91	0	146	433	Copine
ITGA11	NP_001326107.1	Zinc finger (C3HC4-type RING finger) family protein [Arabidopsis thaliana]	99.05	2.5e-08	69.86	12.1	108	632	Zinc finger
vWF	NP_195022.1	BRISC/BRCA1-A complex protein [Arabidopsis thaliana]	98.57	2.7e-08	62.27	0	172	264	BRISC/BRCA1-A complex protein
ITGA11	NP_195022.1	Zinc finger (C3HC4-type RING finger) family protein [Arabidopsis thaliana]	99.05	3.1e-08	69.99	12.6	108	681	Zinc finger
vWF	NP_187366.2	Sec23/Sec24 protein transport family protein [Arabidopsis thaliana]	98.55	3.2e-08	73.2	0	172	1038	Sec23/Sec24
ITGA11	NP_849857.1	Copine (Calcium-dependent phospholipid-binding protein) family [Arabidopsis thaliana]	99.16	3.7e-08	66.24	15.8	148	453	Copine
vWF	NP_849857.1	Copine (Calcium-dependent phospholipid-binding protein) family [Arabidopsis thaliana]	98.51	4.8e-08	66.16	0	147	453	Copine
ITGA2	NP_849857.1	Copine (Calcium-dependent phospholipid-binding protein) family [Arabidopsis thaliana]	98.51	4.9e-08	64.74	0	146	453	Copine
ITGA11	NP_849857.1	Zinc finger (C3HC4-type RING finger) family protein [Arabidopsis thaliana]	99.01	5.8e-08	68.73	12.7	108	682	Zinc finger
ITGA11	NP_849857.1	Sec23/Sec24 protein transport family protein [Arabidopsis thaliana]	99.07	7.6e-08	70.9	15.6	163	1038	Sec23/Sec24
ITGA11	NP_849857.1	BRISC/BRCA1-A complex protein [Arabidopsis thaliana]	99.1	1.1e-07	59.39	14.9	171	264	BRISC/BRCA1-A complex protein
vWF	NP_001119101.5	Sec23/Sec24 protein transport family protein [Arabidopsis thaliana]	98.32	2.6e-07	69.14	0	173	1080	Sec23/Sec24
vWF	NP_194990.5	Sec23/Sec24 protein transport family protein [Arabidopsis thaliana]	98.32	2.6e-07	69.14	0	173	1080	Sec23/Sec24
ITGA2	NP_194990.5	Sec23/Sec24 protein transport family protein [Arabidopsis thaliana]	98.25	4.7e-07	66.1	0	161	1038	Sec23/Sec24
ITGA11	NP_194990.5	Sec23/Sec24 protein transport family protein [Arabidopsis thaliana]	98.93	5.8e-07	66.92	15.6	163	1080	Sec23/Sec24
ITGA11	NP_194990.5	Sec23/Sec24 protein transport family protein [Arabidopsis thaliana]	98.93	5.8e-07	66.92	15.6	163	1080	Sec23/Sec24
vWF	NP_565206.1	Ca(2)-dependent phospholipid-binding protein (Copine) family [Arabidopsis thaliana]	98.2	7e-07	59.84	0	143	401	Copine
ITGA2	NP_565206.1	Ca(2)-dependent phospholipid-binding protein (Copine) family [Arabidopsis thaliana]	98.14	1.2e-06	57.64	0	140	401	Copine
vWF	NP_001326943.1	hypothetical protein AT3G44340 [Arabidopsis thaliana]	98.11	1.5e-06	65.57	0	174	1096	Sec23/Sec24
vWF	NP_001326945.1	hypothetical protein AT3G44340 [Arabidopsis thaliana]	98.11	1.5e-06	65.57	0	174	1096	Sec23/Sec24
vWF	NP_566869.1	hypothetical protein AT3G44340 [Arabidopsis thaliana]	98.11	1.5e-06	65.57	0	174	1096	Sec23/Sec24
ITGA11	NP_566869.1	Ca(2)-dependent phospholipid-binding protein (Copine) family [Arabidopsis thaliana]	98.7	1.6e-06	57.91	10.6	146	401	Copine
vWF	NP_001030808.1	hypothetical protein AT3G44340 [Arabidopsis thaliana]	98.09	1.6e-06	64.99	0	174	1069	Sec23/Sec24
vWF	NP_001326944.1	hypothetical protein AT3G44340 [Arabidopsis thaliana]	98.09	1.6e-06	64.99	0	174	1069	Sec23/Sec24
ITGA11	NP_001326944.1	hypothetical protein AT3G44340 [Arabidopsis thaliana]	98.92	2.1e-06	63.93	17.8	163	1069	Sec23/Sec24
ITGA11	NP_001326944.1	hypothetical protein AT3G44340 [Arabidopsis thaliana]	98.92	2.1e-06	63.93	17.8	163	1069	Sec23/Sec24
ITGA2	NP_001321682.1	Copine (Calcium-dependent phospholipid-binding protein) family [Arabidopsis thaliana]	98.01	2.9e-06	55.51	0	149	407	Copine
ITGA11	NP_001321682.1	hypothetical protein AT3G44340 [Arabidopsis thaliana]	98.86	3.4e-06	63.32	17.4	161	1096	Sec23/Sec24
ITGA11	NP_001321682.1	hypothetical protein AT3G44340 [Arabidopsis thaliana]	98.86	3.4e-06	63.32	17.4	161	1096	Sec23/Sec24
ITGA11	NP_001321682.1	hypothetical protein AT3G44340 [Arabidopsis thaliana]	98.86	3.4e-06	63.32	17.4	161	1096	Sec23/Sec24
ITGA11	NP_001321682.1	Copine (Calcium-dependent phospholipid-binding protein) family [Arabidopsis thaliana]	98.83	4.5e-06	55.51	15.4	153	407	Copine
ITGA11	NP_001322094.1	Ku80 family protein [Arabidopsis thaliana]	98.76	5e-06	59.37	15.2	134	663	Ku80
ITGA2	NP_001322094.1	Sec23/Sec24 protein transport family protein [Arabidopsis thaliana]	97.91	5.5e-06	61.3	0	163	1080	Sec23/Sec24
ITGA2	NP_001322094.1	Sec23/Sec24 protein transport family protein [Arabidopsis thaliana]	97.91	5.5e-06	61.3	0	163	1080	Sec23/Sec24
vWF	NP_001322094.1	Copine (Calcium-dependent phospholipid-binding protein) family [Arabidopsis thaliana]	97.9	5.9e-06	55.28	0	148	407	Copine
ITGA11	NP_564520.1	Ku80 family protein [Arabidopsis thaliana]	98.77	6.8e-06	58.91	16	134	680	Ku80
ITGA2	NP_564520.1	BRISC/BRCA1-A complex protein [Arabidopsis thaliana]	97.88	6.9e-06	50.97	0	111	264	BRISC/BRCA1-A complex protein
ITGA2	NP_564520.1	hypothetical protein AT3G44340 [Arabidopsis thaliana]	97.8	1.1e-05	59.62	0	151	1069	Sec23/Sec24
ITGA2	NP_564520.1	hypothetical protein AT3G44340 [Arabidopsis thaliana]	97.8	1.1e-05	59.62	0	151	1069	Sec23/Sec24
ITGA2	NP_564520.1	hypothetical protein AT3G44340 [Arabidopsis thaliana]	97.78	1.2e-05	59.72	0	151	1096	Sec23/Sec24
ITGA2	NP_564520.1	hypothetical protein AT3G44340 [Arabidopsis thaliana]	97.78	1.2e-05	59.72	0	151	1096	Sec23/Sec24
ITGA2	NP_564520.1	hypothetical protein AT3G44340 [Arabidopsis thaliana]	97.78	1.2e-05	59.72	0	151	1096	Sec23/Sec24
ITGA11	6K88_A	E3 ubiquitin-protein ligase RGLG1; RGLG1 VWA, TRANSFERASE; 1.788A {Arabidopsis thaliana}	98.53	1.3e-05	50.6	10.8	144	261	RGLG1
ITGA2	6K88_A	Ku80 family protein [Arabidopsis thaliana]	97.76	1.4e-05	56.42	0	138	663	Ku80
ITGA2	6K88_A	Ku80 family protein [Arabidopsis thaliana]	97.75	1.5e-05	56.47	0	135	680	Ku80
ITGA11	6K82_B	E3 ubiquitin-protein ligase RGLG1; RGLG1 VWA, TRANSFERASE; 1.402A {Arabidopsis thaliana}	98.56	1.6e-05	51.33	12.1	139	301	RGLG1
ITGA11	NP_176883.5	midasin-like protein [Arabidopsis thaliana]	98.53	1.8e-05	67.69	14.2	135	5393	midasin-like protein
ITGA11	NP_565651.1	sec23/sec24 transport family protein [Arabidopsis thaliana]	98.64	1.8e-05	57.46	15.2	156	745	Sec23/Sec24
vWF	NP_565651.1	Ku80 family protein [Arabidopsis thaliana]	97.72	1.8e-05	57.1	0	137	663	Ku80
ITGA2	NP_565651.1	E3 ubiquitin-protein ligase RGLG1; RGLG1 VWA, TRANSFERASE; 1.402A {Arabidopsis thaliana}	97.7	2e-05	50.23	0	142	301	RGLG1
vWF	NP_565651.1	Ku80 family protein [Arabidopsis thaliana]	97.7	2e-05	57.1	0	137	680	Ku80
MMP1	NP_182030.1	Matrixin family protein [Arabidopsis thaliana]	97.67	2.4e-05	53.73	0	58	342	Matrixin
ITGA2	NP_182030.1	E3 ubiquitin-protein ligase RGLG1; RGLG1 VWA, TRANSFERASE; 1.788A {Arabidopsis thaliana}	97.62	3e-05	48.34	0	143	261	RGLG1
ITGA11	NP_974544.1	Sec23/Sec24 protein transport family protein [Arabidopsis thaliana]	98.48	6.3e-05	53.71	14.1	157	620	Sec23/Sec24
vWF	NP_974544.1	midasin-like protein [Arabidopsis thaliana]	97.46	6.8e-05	65.16	0	143	5393	midasin-like protein
ITGA2	NP_974544.1	midasin-like protein [Arabidopsis thaliana]	97.45	7.1e-05	63.79	0	130	5393	midasin-like protein
ITGA11	NP_199152.1	plant/protein [Arabidopsis thaliana]	98.5	7.6e-05	53.34	14.8	130	643
MMP1	NP_193397.1	Matrixin family protein [Arabidopsis thaliana]	97.4	8.9e-05	51.48	0	55	364	Matrixin
vWF	NP_564012.1	ATP-dependent DNA helicase 2 subunit Ku70-like protein [Arabidopsis thaliana]	97.37	9.9e-05	53.14	0	138	621	Helicase
MMP1	NP_176205.1	Matrixin family protein [Arabidopsis thaliana]	97.37	0.0001	51.08	0	59	360	Matrixin
vWF	NP_176205.1	E3 ubiquitin-protein ligase RGLG1; RGLG1 VWA, TRANSFERASE; 1.402A {Arabidopsis thaliana}	97.36	0.0001	48.1	0	146	301	RGLG1
ITGA11	NP_001329285.1	Sec23/Sec24 protein transport family protein [Arabidopsis thaliana]	98.55	0.00012	54.41	17.3	169	880	Sec23/Sec24
ITGA11	NP_001329286.1	Sec23/Sec24 protein transport family protein [Arabidopsis thaliana]	98.55	0.00012	54.41	17.3	169	880	Sec23/Sec24
ITGA11	NP_567217.1	Sec23/Sec24 protein transport family protein [Arabidopsis thaliana]	98.55	0.00012	54.41	17.3	169	880	Sec23/Sec24
SPARC	NP_191925.1	Calcium-binding EF-hand family protein [Arabidopsis thaliana]	97.34	0.00012	56.1	0	59	257	Calcium-binding EF-hand
SPARC	NP_189542.1	Calcium-binding EF-hand family protein [Arabidopsis thaliana]	97.31	0.00013	52.65	0	63	194	Calcium-binding EF-hand
vWF	NP_189542.1	E3 ubiquitin-protein ligase RGLG1; RGLG1 VWA, TRANSFERASE; 1.788A {Arabidopsis thaliana}	97.27	0.00016	46.27	0	146	261	RGLG1
ITGA11	NP_189542.1	ATP-dependent DNA helicase 2 subunit Ku70-like protein [Arabidopsis thaliana]	98.46	0.00018	51.54	16	170	621	Helicase
SPARC	NP_564841.1	Calcium-binding EF hand family protein [Arabidopsis thaliana]	97.23	0.00018	51.44	0	61	162	Calcium-binding EF-hand
vWF	NP_564841.1	Sec23/Sec24 protein transport family protein [Arabidopsis thaliana]	97.24	0.00018	54.03	0	172	880	Sec23/Sec24
vWF	NP_564841.1	Sec23/Sec24 protein transport family protein [Arabidopsis thaliana]	97.24	0.00018	54.03	0	172	880	Sec23/Sec24
vWF	NP_564841.1	Sec23/Sec24 protein transport family protein [Arabidopsis thaliana]	97.24	0.00018	54.03	0	172	880	Sec23/Sec24
vWF	NP_564841.1	Sec23/Sec24 protein transport family protein [Arabidopsis thaliana]	97.23	0.00018	51.86	0	152	620	Sec23/Sec24
MMP1	NP_177174.1	matrix metalloproteinase [Arabidopsis thaliana]	97.21	0.00019	50.14	0	59	378	Matrixin
SPARC	NP_193080.1	Calcium-binding EF-hand family protein [Arabidopsis thaliana]	97.21	0.00019	50.42	0	59	154	Calcium-binding EF-hand
ITGA11	NP_179757.1	Sec23/Sec24 protein transport family protein [Arabidopsis thaliana]	98.4	0.0002	52.58	15.3	153	761	Sec23/Sec24
ITGA2	NP_179757.1	Sec23/Sec24 protein transport family protein [Arabidopsis thaliana]	97.21	0.0002	50.67	0	162	620	Sec23/Sec24
ITGA11	NP_568626.1	Sec23/Sec24 protein transport family protein [Arabidopsis thaliana]	98.39	0.00021	52.7	15.2	154	794	Sec23/Sec24
ITGA2	NP_568626.1	plant/protein [Arabidopsis thaliana]	97.19	0.00021	50.56	0	109	643
SPARC	NP_172695.1	Calcium-binding EF-hand family protein [Arabidopsis thaliana]	97.2	0.00021	47.49	0	62	148	Calcium-binding EF-hand
SPARC	NP_190332.1	Calcium-binding EF-hand family protein [Arabidopsis thaliana]	97.19	0.00021	51.94	0	61	183	Calcium-binding EF-hand
ITGA2	NP_190332.1	sec23/sec24 transport family protein [Arabidopsis thaliana]	97.17	0.00023	51.47	0	154	745	Sec23/Sec24
vWF	NP_190332.1	Sec23/Sec24 protein transport family protein [Arabidopsis thaliana]	97.16	0.00023	52.89	0	173	794	Sec23/Sec24
vWF	NP_190332.1	plant/protein [Arabidopsis thaliana]	97.14	0.00025	51.24	0	107	643
SPARC	NP_199759.1	Ca2+-binding protein 1 [Arabidopsis thaliana]	97.13	0.00026	47.71	0	61	160	Ca related
SPARC	NP_568568.1	Calcium-binding EF-hand family protein [Arabidopsis thaliana]	97.13	0.00026	52.18	0	62	204	Calcium-binding EF-hand
SPARC	NP_197748.1	calmodulin-like domain protein kinase 9 [Arabidopsis thaliana]	97.13	0.00026	57.89	0	65	490	Calmodulin/like
ITGA11	NP_193152.2	Sec23/Sec24 protein transport family protein [Arabidopsis thaliana]	98.33	0.00027	52.07	14.7	165	772	Sec23/Sec24
ITGA2	NP_193152.2	ATP-dependent DNA helicase 2 subunit Ku70-like protein [Arabidopsis thaliana]	97.13	0.00027	50.07	0	136	621	Helicase
vWF	NP_193152.2	sec23/sec24 transport family protein [Arabidopsis thaliana]	97.09	0.00031	51.91	0	156	745	Sec23/Sec24
SPARC	NP_189967.1	calmodulin 7 [Arabidopsis thaliana]	97.07	0.00032	46.49	0	62	149	Calmodulin/like
SPARC	NP_173582.2	Calcium-binding EF hand family protein [Arabidopsis thaliana]	97.07	0.00033	63.98	0	68	1218	Calcium-binding EF-hand
SPARC	NP_001332577.1	Calcium-binding EF hand family protein [Arabidopsis thaliana]	97.05	0.00034	55.69	0	59	391	Calcium-binding EF-hand
SPARC	NP_568202.1	Calcium-binding EF hand family protein [Arabidopsis thaliana]	97.05	0.00034	55.69	0	59	391	Calcium-binding EF-hand
ITGA11	NP_849541.2	Sec23/Sec24 protein transport family protein [Arabidopsis thaliana]	98.3	0.00035	51.49	14.7	165	773	Sec23/Sec24
SPARC	NP_001321142.1	Calcium-binding EF hand family protein [Arabidopsis thaliana]	97.05	0.00035	63.71	0	68	1196	Calcium-binding EF-hand
SPARC	NP_180271.1	calmodulin 5 [Arabidopsis thaliana]	97.05	0.00035	46.47	0	62	149	Calmodulin/like
SPARC	NP_191239.1	calmodulin 3 [Arabidopsis thaliana]	97.05	0.00035	46.47	0	62	149	Calmodulin/like
SPARC	NP_850344.1	calmodulin 2 [Arabidopsis thaliana]	97.05	0.00035	46.47	0	62	149	Calmodulin/like
SPARC	NP_180708.1	calcium-dependent protein kinase 24 [Arabidopsis thaliana]	97.04	0.00036	58.55	0	61	582	Ca related
SPARC	NP_190167.2	ferric reductase-like transmembrane component family protein [Arabidopsis thaliana]	97.04	0.00036	62.24	0	67	912
SPARC	NP_176470.1	Calcium-binding EF-hand family protein [Arabidopsis thaliana]	97.03	0.00037	46.26	0	62	148	Calcium-binding EF-hand
SPARC	NP_181672.1	Calcium-binding EF-hand family protein [Arabidopsis thaliana]	97.03	0.00037	50.33	0	65	216	Calcium-binding EF-hand
SPARC	NP_193022.1	EF hand calcium-binding protein family [Arabidopsis thaliana]	97.03	0.00038	46.45	0	69	152	Calcium-binding EF-hand
SPARC	NP_176814.1	calmodulin 4 [Arabidopsis thaliana]	97.02	0.00039	46.11	0	62	149	Calmodulin/like
SPARC	NP_198594.1	calmodulin 1 [Arabidopsis thaliana]	97.02	0.00039	46.11	0	62	149	Calmodulin/like
SPARC	NP_564143.1	Calcium-binding EF-hand family protein [Arabidopsis thaliana]	97.01	0.0004	46.38	0	61	155	Calcium-binding EF-hand
SPARC	NP_564874.1	calmodulin like 23 [Arabidopsis thaliana]	97.01	0.0004	46.69	0	64	157	Calmodulin/like
SPARC	NP_001329214.1	calcium-dependent kinase-like protein [Arabidopsis thaliana]	97	0.00041	56.53	0	72	485	Ca related
SPARC	NP_001030668.1	Calcium-binding EF-hand family protein [Arabidopsis thaliana]	97	0.00041	55.27	0	67	334	Calcium-binding EF-hand
SPARC	NP_001326523.1	calmodulin 7 [Arabidopsis thaliana]	97	0.00041	50.35	0	59	214	Calmodulin/like
SPARC	NP_851089.1	Calcium-binding EF-hand family protein [Arabidopsis thaliana]	96.98	0.00044	53.9	0	61	324	Calcium-binding EF-hand
SPARC	NP_172089.1	EF hand calcium-binding protein family [Arabidopsis thaliana]	96.97	0.00045	45.76	0	65	150	Calcium-binding EF-hand
SPARC	NP_195536.2	calcium-dependent protein kinase 26 [Arabidopsis thaliana]	96.96	0.00046	53.24	0	61	340	Ca related
SPARC	NP_196037.2	Calcium-binding EF-hand family protein [Arabidopsis thaliana]	96.96	0.00046	55.17	0	75	354	Calcium-binding EF-hand
SPARC	NP_177504.1	EF hand calcium-binding protein family [Arabidopsis thaliana]	96.96	0.00047	46.93	0	63	163	Calcium-binding EF-hand
SPARC	NP_189188.4	Calcium-binding EF-hand family protein [Arabidopsis thaliana]	96.96	0.00047	46.53	0	68	161	Calcium-binding EF-hand
SPARC	NP_192238.1	EF hand calcium-binding protein family [Arabidopsis thaliana]	96.96	0.00047	46.09	0	63	154	Calcium-binding EF-hand
SPARC	NP_197831.3	Calcium-dependent protein kinase (CDPK) family protein [Arabidopsis thaliana]	96.95	0.00048	57.93	0	65	594	Ca related
SPARC	NP_196037.2	Calcium-binding EF-hand family protein [Arabidopsis thaliana]	96.95	0.00048	55.09	0	62	354	Calcium-binding EF-hand
SPARC	NP_197437.1	calcium-dependent protein kinase 34 [Arabidopsis thaliana]	96.94	0.00049	56.67	0	61	523	Ca related
SPARC	NP_196107.1	calcium dependent protein kinase 1 [Arabidopsis thaliana]	96.94	0.0005	58.06	0	61	610	Ca related
SPARC	NP_193810.1	calmodulin like 42 [Arabidopsis thaliana]	96.94	0.0005	47.89	0	59	191	Calmodulin/like
SPARC	NP_175381.1	Calcium-dependent protein kinase (CDPK) family protein [Arabidopsis thaliana]	96.93	0.00051	57.67	0	67	606	Ca related
SPARC	NP_001328777.1	Calcium-binding EF-hand family protein [Arabidopsis thaliana]	96.93	0.00052	50.07	0	59	193	Calcium-binding EF-hand
SPARC	NP_849519.1	Calcium-binding EF-hand family protein [Arabidopsis thaliana]	96.93	0.00052	52.71	0	72	265	Calcium-binding EF-hand
ITGA11	NP_196825.1	Uncharacterized conserved protein UCP015417, vWA [Arabidopsis thaliana]	98.27	0.00053	49.64	14.6	130	673
SPARC	NP_850860.1	calmodulin 6 [Arabidopsis thaliana]	96.92	0.00053	45.46	0	62	149	Calmodulin/like
SPARC	NP_001321457.1	Protein kinase superfamily protein [Arabidopsis thaliana]	96.92	0.00053	56.91	0	59	491
SPARC	NP_001327041.1	MIRO-related GTP-ase 3 [Arabidopsis thaliana]	96.92	0.00053	56.55	0	60	500
SPARC	NP_197249.1	EF hand calcium-binding protein family [Arabidopsis thaliana]	96.91	0.00054	45.16	0	67	146	Calcium-binding EF-hand
SPARC	NP_001326044.1	calmodulin-domain protein kinase cdpk isoform 2 [Arabidopsis thaliana]	96.92	0.00054	58.75	0	59	646	Calmodulin/like
SPARC	NP_187677.1	calmodulin-domain protein kinase cdpk isoform 2 [Arabidopsis thaliana]	96.92	0.00054	58.75	0	59	646	Calmodulin/like
vWF	NP_187677.1	Sec23/Sec24 protein transport family protein [Arabidopsis thaliana]	96.91	0.00055	50.83	0	153	761	Sec23/Sec24
ITGA11	NP_189008.1	Sec23/Sec24 protein transport family protein [Arabidopsis thaliana]	98.27	0.00056	50.48	15.1	153	765	Sec23/Sec24
SPARC	NP_001320288.1	Calcium-binding EF hand family protein [Arabidopsis thaliana]	96.9	0.00056	54.6	0	61	389	Calcium-binding EF-hand
SPARC	NP_001320291.1	Calcium-binding EF hand family protein [Arabidopsis thaliana]	96.9	0.00056	54.6	0	61	389	Calcium-binding EF-hand
SPARC	NP_973757.1	Calcium-binding EF hand family protein [Arabidopsis thaliana]	96.9	0.00056	54.6	0	61	389	Calcium-binding EF-hand
SPARC	NP_188933.1	calmodulin-like 11 [Arabidopsis thaliana]	96.9	0.00056	47.31	0	63	173	Calmodulin/like
SPARC	NP_199259.1	calmodulin like 43 [Arabidopsis thaliana]	96.9	0.00056	47.3	0	61	181	Calmodulin/like
SPARC	NP_181647.1	CDPK-related kinase 1 [Arabidopsis thaliana]	96.9	0.00056	57.24	0	63	576
SPARC	NP_187405.1	ARF-GAP domain 11 [Arabidopsis thaliana]	96.9	0.00056	45.67	0	71	153
SPARC	NP_177790.1	Calcium-binding EF-hand family protein [Arabidopsis thaliana]	96.9	0.00057	46.16	0	60	159	Calcium-binding EF-hand
SPARC	NP_200809.4	ferric reductase-like transmembrane component family protein [Arabidopsis thaliana]	96.9	0.00057	60.72	0	69	886
SPARC	NP_850997.1	Calcium-binding EF-hand family protein [Arabidopsis thaliana]	96.89	0.00059	51.97	0	62	232	Calcium-binding EF-hand
vWF	NP_850997.1	Sec23/Sec24 protein transport family protein [Arabidopsis thaliana]	96.88	0.00059	50.75	0	152	772	Sec23/Sec24
SPARC	2AAO_B	Calcium-dependent protein kinase, isoform AK1; Calcium dependent protein kinase, calmodulin-like domain, EF hand, Calciu	96.88	0.00061	44.95	0	63	166	Ca related
SPARC	NP_001320603.1	calcium-dependent protein kinase 33 [Arabidopsis thaliana]	96.87	0.00061	56.46	0	66	547	Ca related
SPARC	NP_001320603.1	Calcium-binding EF hand family protein [Arabidopsis thaliana]	96.88	0.00061	52.07	0	72	324	Calcium-binding EF-hand
SPARC	NP_181643.1	Calcium-binding EF hand family protein [Arabidopsis thaliana]	96.88	0.00061	52.07	0	72	324	Calcium-binding EF-hand
SPARC	NP_850998.1	Calcium-binding EF-hand family protein [Arabidopsis thaliana]	96.87	0.00062	53.94	0	62	324	Calcium-binding EF-hand
SPARC	NP_190760.1	calmodulin 9 [Arabidopsis thaliana]	96.87	0.00062	45.46	0	63	151	Calmodulin/like
DDR1	NP_180377.2	alpha-L-fucosidase 1 [Arabidopsis thaliana]	98.23	0.00063	43.1	15.2	126	506
SPARC	NP_181160.1	EF hand calcium-binding protein family [Arabidopsis thaliana]	96.86	0.00063	44.73	0	64	144	Calcium-binding EF-hand
SPARC	NP_190605.1	centrin2 [Arabidopsis thaliana]	96.87	0.00063	46.52	0	67	169
SPARC	NP_001322654.1	calcineurin B-like protein 8 [Arabidopsis thaliana]	96.84	0.00067	48.05	0	67	197	Ca related
SPARC	NP_181425.1	calcium-dependent protein kinase 20 [Arabidopsis thaliana]	96.84	0.00068	56.79	0	59	583	Ca related
SPARC	NP_001327040.1	MIRO-related GTP-ase 3 [Arabidopsis thaliana]	96.84	0.00068	56.07	0	60	503
SPARC	NP_001327803.1	calmodulin-domain protein kinase 9 [Arabidopsis thaliana]	96.83	0.00069	56.07	0	72	541	Calmodulin/like
SPARC	NP_188676.1	calmodulin-domain protein kinase 9 [Arabidopsis thaliana]	96.83	0.00069	56.07	0	72	541	Calmodulin/like
SPARC	NP_193200.1	calmodulin 8 [Arabidopsis thaliana]	96.83	0.00069	45.03	0	61	151	Calmodulin/like
SPARC	NP_182193.1	CDPK-related kinase 3 [Arabidopsis thaliana]	96.83	0.00069	56.94	0	57	595
SPARC	NP_001189854.1	Calcium-binding EF-hand family protein [Arabidopsis thaliana]	96.83	0.0007	53.75	0	61	325	Calcium-binding EF-hand
SPARC	NP_173866.1	EF hand calcium-binding protein family [Arabidopsis thaliana]	96.83	0.0007	47.41	0	65	186	Calcium-binding EF-hand
SPARC	NP_195418.1	centrin 2 [Arabidopsis thaliana]	96.83	0.0007	46.19	0	63	167
SPARC	NP_001318691.1	EF hand calcium-binding protein family [Arabidopsis thaliana]	96.82	0.00071	45.57	0	65	161	Calcium-binding EF-hand
SPARC	NP_198242.1	Calcium-binding EF-hand family protein [Arabidopsis thaliana]	96.82	0.00071	57	0	60	536	Calcium-binding EF-hand
SPARC	NP_198593.1	EF hand calcium-binding protein family [Arabidopsis thaliana]	96.82	0.00071	45.57	0	65	161	Calcium-binding EF-hand
SPARC	NP_198593.1	calmodulin like 42 [Arabidopsis thaliana]	96.82	0.00071	47.12	0	63	191	Calmodulin/like
SPARC	NP_001329212.1	calcium-dependent kinase-like protein [Arabidopsis thaliana]	96.82	0.00072	55.35	0	72	500	Ca related
SPARC	NP_195026.1	calcineurin B-like protein 10 [Arabidopsis thaliana]	96.82	0.00072	50.55	0	67	256	Ca related
SPARC	NP_195026.1	Calcium-binding EF-hand family protein [Arabidopsis thaliana]	96.82	0.00072	53.93	0	63	334	Calcium-binding EF-hand
SPARC	NP_001324805.1	Calcium-binding EF hand family protein [Arabidopsis thaliana]	96.81	0.00073	45.62	0	59	145	Calcium-binding EF-hand
SPARC	NP_194934.1	calcium-binding EF hand family protein [Arabidopsis thaliana]	96.81	0.00073	56.57	0	60	498	Calcium-binding EF-hand
SPARC	NP_173499.1	Calcium-binding EF hand family protein [Arabidopsis thaliana]	96.81	0.00074	61.07	0	71	1019	Calcium-binding EF-hand
vWF	NP_173499.1	Sec23/Sec24 protein transport family protein [Arabidopsis thaliana]	96.81	0.00074	50.22	0	152	765	Sec23/Sec24
vWF	NP_173499.1	Sec23/Sec24 protein transport family protein [Arabidopsis thaliana]	96.81	0.00074	50.27	0	152	773	Sec23/Sec24
SPARC	NP_194096.1	calcium-dependent protein kinase 6 [Arabidopsis thaliana]	96.8	0.00075	55.57	0	69	529	Ca related
SPARC	NP_195592.1	Calcium-binding EF-hand family protein [Arabidopsis thaliana]	96.8	0.00075	53.43	0	70	375	Calcium-binding EF-hand
SPARC	NP_568509.1	Calcium-binding EF-hand family protein [Arabidopsis thaliana]	96.8	0.00075	56.91	0	60	536	Calcium-binding EF-hand
SPARC	NP_001077834.1	calmodulin-like 38 [Arabidopsis thaliana]	96.8	0.00076	46.31	0	59	167	Calmodulin/like
SPARC	NP_187641.2	Calcium-binding EF-hand family protein [Arabidopsis thaliana]	96.8	0.00077	53.68	0	62	335	Calcium-binding EF-hand
SPARC	NP_174807.1	calcium-dependent protein kinase 2 [Arabidopsis thaliana]	96.79	0.00078	55.24	0	72	495	Ca related
SPARC	NP_173288.1	EF hand calcium-binding protein family [Arabidopsis thaliana]	96.79	0.00079	45.16	0	65	157	Calcium-binding EF-hand
ITGA2	NP_173288.1	Sec23/Sec24 protein transport family protein [Arabidopsis thaliana]	96.78	0.0008	49.82	0	171	880	Sec23/Sec24
ITGA2	NP_173288.1	Sec23/Sec24 protein transport family protein [Arabidopsis thaliana]	96.78	0.0008	49.82	0	171	880	Sec23/Sec24
ITGA2	NP_173288.1	Sec23/Sec24 protein transport family protein [Arabidopsis thaliana]	96.78	0.0008	49.82	0	171	880	Sec23/Sec24
SPARC	NP_173288.1	Calcium-binding EF-hand family protein [Arabidopsis thaliana]	96.78	0.0008	53.35	0	65	324	Calcium-binding EF-hand
SPARC	NP_192695.1	calcium-dependent protein kinase 4 [Arabidopsis thaliana]	96.78	0.00081	55.37	0	67	501	Ca related
SPARC	NP_001320292.1	Calcium-binding EF hand family protein [Arabidopsis thaliana]	96.78	0.00081	56.08	0	59	500	Calcium-binding EF-hand
SPARC	NP_001320292.1	Calcium-binding EF hand family protein [Arabidopsis thaliana]	96.78	0.00081	61.63	0	71	1218	Calcium-binding EF-hand
SPARC	NP_001320292.1	EF hand calcium-binding protein family [Arabidopsis thaliana]	96.77	0.00081	44.21	0	59	144	Calcium-binding EF-hand
SPARC	NP_171892.2	Calcium-binding EF hand family protein [Arabidopsis thaliana]	96.77	0.00082	56.52	0	59	529	Calcium-binding EF-hand
SPARC	NP_001321141.1	Calcium-binding EF hand family protein [Arabidopsis thaliana]	96.76	0.00085	61.66	0	59	1225	Calcium-binding EF-hand
SPARC	NP_199053.1	calmodulin like 37 [Arabidopsis thaliana]	96.76	0.00085	47.05	0	60	185	Calmodulin/like
SPARC	NP_001319387.1	calcium-dependent protein kinase 29 [Arabidopsis thaliana]	96.76	0.00086	51.58	0	71	323	Ca related
SPARC	NP_177731.2	calcium-dependent protein kinase 29 [Arabidopsis thaliana]	96.76	0.00086	51.58	0	71	323	Ca related
SPARC	NP_188541.1	Protein kinase superfamily protein [Arabidopsis thaliana]	96.74	0.00089	56.49	0	69	599
SPARC	NP_001324056.1	Calcium-dependent protein kinase family protein [Arabidopsis thaliana]	96.74	0.0009	55.47	0	66	544	Ca related
SPARC	NP_565411.2	Calcium-dependent protein kinase family protein [Arabidopsis thaliana]	96.74	0.0009	55.47	0	66	544	Ca related
SPARC	NP_001319866.1	calcium-dependent kinase-like protein [Arabidopsis thaliana]	96.73	0.00091	54.76	0	72	498	Ca related
SPARC	NP_001319866.1	calmodulin like 43 [Arabidopsis thaliana]	96.73	0.00092	46.25	0	60	181	Calmodulin/like
SPARC	NP_195331.2	calcium-dependent protein kinase 18 [Arabidopsis thaliana]	96.72	0.00094	55.38	0	67	534	Ca related
SPARC	NP_001320290.1	Calcium-binding EF hand family protein [Arabidopsis thaliana]	96.72	0.00094	52.25	0	59	328	Calcium-binding EF-hand
SPARC	NP_001190932.1	calcium-dependent protein kinase 18 [Arabidopsis thaliana]	96.72	0.00095	55.86	0	65	561	Ca related
SPARC	NP_001319319.1	calcineurin B-like protein 8 [Arabidopsis thaliana]	96.72	0.00095	48.18	0	64	214	Ca related
SPARC	NP_001322653.1	calcineurin B-like protein 8 [Arabidopsis thaliana]	96.72	0.00095	48.18	0	64	214	Ca related
SPARC	NP_176629.1	calcineurin B-like protein 8 [Arabidopsis thaliana]	96.72	0.00095	48.18	0	64	214	Ca related
SPARC	NP_001320289.1	Calcium-binding EF hand family protein [Arabidopsis thaliana]	96.72	0.00095	54.62	0	59	467	Calcium-binding EF-hand
SPARC	NP_001031523.1	Calcium-binding EF hand family protein [Arabidopsis thaliana]	96.71	0.00098	50.12	0	59	289	Calcium-binding EF-hand
SPARC	NP_001318400.1	Calcium-binding EF hand family protein [Arabidopsis thaliana]	96.71	0.00098	50.12	0	59	289	Calcium-binding EF-hand
SPARC	NP_001324806.1	Calcium-binding EF hand family protein [Arabidopsis thaliana]	96.71	0.00098	50.12	0	59	289	Calcium-binding EF-hand
SPARC	NP_186950.1	EF hand calcium-binding protein family [Arabidopsis thaliana]	96.71	0.00098	45.39	0	63	165	Calcium-binding EF-hand
SPARC	NP_186950.1	Calcium-binding EF-hand family protein [Arabidopsis thaliana]	96.7	0.00098	53.09	0	61	335	Calcium-binding EF-hand
SPARC	NP_186950.1	calcium-dependent protein kinase 24 [Arabidopsis thaliana]	96.7	0.00099	56.03	0	59	582	Ca related
SPARC	NP_001329080.1	calmodulin-domain protein kinase 5 [Arabidopsis thaliana]	96.7	0.00099	55.3	0	69	556	Calmodulin/like
SPARC	NP_195257.1	calmodulin-domain protein kinase 5 [Arabidopsis thaliana]	96.7	0.00099	55.3	0	69	556	Calmodulin/like
SPARC	NP_195257.1	Calcium-binding EF hand family protein [Arabidopsis thaliana]	96.69	0.001	50.86	0	59	324	Calcium-binding EF-hand
SPARC	NP_195257.1	Calcium-binding EF-hand family protein [Arabidopsis thaliana]	96.69	0.001	52.87	0	62	325	Calcium-binding EF-hand
SPARC	NP_195257.1	Calcium-binding EF hand family protein [Arabidopsis thaliana]	96.69	0.001	50.86	0	59	324	Calcium-binding EF-hand
SPARC	NP_186990.1	EF hand calcium-binding protein family [Arabidopsis thaliana]	96.7	0.001	43.31	0	55	137	Calcium-binding EF-hand
SPARC	NP_194508.1	Calcium-binding EF hand family protein [Arabidopsis thaliana]	96.69	0.001	51.79	0	59	345	Calcium-binding EF-hand
SPARC	NP_564874.1	calmodulin like 23 [Arabidopsis thaliana]	96.69	0.001	44.75	0	60	157	Calmodulin/like
SPARC	NP_001319042.1	Riboflavin synthase-like superfamily protein [Arabidopsis thaliana]	96.68	0.001	59.93	0	64	952
SPARC	NP_172383.3	respiratory burst oxidase-like protein [Arabidopsis thaliana]	96.7	0.001	57.15	0	67	622

## Sheet: Table S3
Table S3. Non-redundant list of putative plant orthologues for CBDs and CBPs. Arabidopsis thaliana proteins found by homology via HHPred using as a query CBDs (ITGA2, ITGA11, DDR1, DDR2, OSCAR, GP6, LAIR, MRC, MASP, C1S, SPARC, vWF, MMP-1, FN1) or CBPs (MPIG6B, SERPINH1, KBTBD4). Only hits with an e-value≤ 0.001 were considered. Ref prot: human query protein employed for the HHPred search; Hit: I…
Ref prot	Hit	Name	Probability	e-value	Score	SS	Aligned cols	Target length	Group
SERPINH	NP_001320925.1	Serine protease inhibitor (SERPIN) family protein [Arabidopsis thaliana]	100	4.8e-52	380.02	0	370	418	SERPIN
SERPINH	NP_175202.1	Serine protease inhibitor (SERPIN) family protein [Arabidopsis thaliana]	100	6e-52	376.49	0	368	391	SERPIN
SERPINH	NP_180096.3	Serine protease inhibitor (SERPIN) family protein [Arabidopsis thaliana]	100	3.2e-50	364.69	0	367	385	SERPIN
SERPINH	NP_180207.1	Serine protease inhibitor (SERPIN) family protein [Arabidopsis thaliana]	100	4.1e-50	364.28	0	367	389	SERPIN
SERPINH	NP_190108.1	Serine protease inhibitor (SERPIN) family protein [Arabidopsis thaliana]	100	7.2e-50	363.23	0	367	393	SERPIN
SERPINH	NP_179060.1	serpin 2 [Arabidopsis thaliana]	100	7.2e-49	357.5	0	351	407	SERPIN
SERPINH	NP_176408.1	Serine protease inhibitor (SERPIN) family protein [Arabidopsis thaliana]	100	1.4e-48	357.72	0	352	433	SERPIN
SERPINH	NP_001185292.1	Serine protease inhibitor (SERPIN) family protein [Arabidopsis thaliana]	100	4e-48	355.14	0	352	466	SERPIN
SERPINH	3LE2_A	Serpin-ZX; plant serpin Serpin-ZX ArathZx Serpin-1 AtSerpin1, Apoplast, Glycoprotein, Protease inhibitor, Secreted, Seri	100	2e-47	348.49	0	370	393	SERPIN
SERPINH	NP_181101.1	Serine protease inhibitor (SERPIN) family protein [Arabidopsis thaliana]	100	4.3e-47	342.03	0	348	374	SERPIN
SERPINH	NP_176407.2	Serine protease inhibitor (SERPIN) family protein [Arabidopsis thaliana]	99.94	4.1e-28	202.26	0	197	220	SERPIN
SERPINH	NP_176584.1	Serine protease inhibitor (SERPIN) family protein [Arabidopsis thaliana]	99.91	8.9e-26	183.89	0	174	185	SERPIN
SERPINH	NP_175544.1	Serine protease inhibitor (SERPIN) family protein [Arabidopsis thaliana]	99.68	9e-18	136.89	0	182	193	SERPIN
SERPINH	NP_176517.1	Serine protease inhibitor (SERPIN) family protein [Arabidopsis thaliana]	99.5	5.5e-15	111.95	0	109	120	SERPIN
vWF	NP_200879.1	Zinc finger (C3HC4-type RING finger) family protein [Arabidopsis thaliana]	99.45	2.4e-14	100.07	0	179	704	Zinc finger
vWF	NP_850306.1	Zinc finger (C3HC4-type RING finger) family protein [Arabidopsis thaliana]	99.38	1.3e-13	96.53	0	177	692	Zinc finger
ITGA11	NP_191038.2	Zinc finger (C3HC4-type RING finger) family protein [Arabidopsis thaliana]	99.6	2.4e-13	94.38	13.9	166	675	Zinc finger
vWF	NP_172283.1	Zinc finger (C3HC4-type RING finger) family protein [Arabidopsis thaliana]	99.32	5.2e-13	92.9	0	178	641	Zinc finger
vWF	NP_173345.2	inter-alpha-trypsin inhibitor heavy chain-like protein [Arabidopsis thaliana]	99.22	4.2e-12	89.69	0	175	754	inter alpha-trypsin inhibitor
vWF	NP_001320782.1	inter alpha-trypsin inhibitor, heavy chain-like protein [Arabidopsis thaliana]	99.21	4.7e-12	87.79	0	173	613	inter alpha-trypsin inhibitor
vWF	NP_683275.2	general transcription factor II H2 [Arabidopsis thaliana]	99.2	5.4e-12	83.69	0	167	421	GTF II H2
vWF	NP_001320781.1	inter alpha-trypsin inhibitor, heavy chain-like protein [Arabidopsis thaliana]	99.19	6.3e-12	86.8	0	177	587	inter alpha-trypsin inhibitor
ITGA11	NP_177394.2	inter alpha-trypsin inhibitor, heavy chain-like protein [Arabidopsis thaliana]	99.53	9.9e-12	87.46	17	165	756	inter alpha-trypsin inhibitor
SERPINH	NP_176585.1	Serine protease inhibitor (SERPIN) family protein [Arabidopsis thaliana]	99.15	1.5e-11	93.5	0	117	121	SERPIN
MRC	NP_175641.1	protein kinase family protein / C-type lectin domain-containing protein [Arabidopsis thaliana]	99.13	2e-11	133.2	0	135	552
ITGA11	NP_001325948.1	RING domain ligase1 [Arabidopsis thaliana]	99.43	2.1e-11	81.97	12.6	163	489	RING
ITGA11	NP_186814.1	RING domain ligase1 [Arabidopsis thaliana]	99.43	2.1e-11	81.97	12.6	163	489	RING
ITGA11	NP_195575.1	regulatory particle non-ATPase 10 [Arabidopsis thaliana]	99.52	3e-11	78.72	17.5	173	386	regulatory particle non-ATPase 10
vWF	NP_179853.1	Zinc finger (C3HC4-type RING finger) family protein [Arabidopsis thaliana]	99.09	3.6e-11	84.29	0	142	683	Zinc finger
ITGA2	NP_186814.1	RING domain ligase1 [Arabidopsis thaliana]	99.05	7e-11	78.36	0	160	489	RING
vWF	NP_680410.1	Zinc finger (C3HC4-type RING finger) family protein [Arabidopsis thaliana]	99.05	7e-11	83.45	0	134	740	Zinc finger
vWF	NP_173925.3	phytochrome and flowering time regulatory protein (PFT1) [Arabidopsis thaliana]	99	1.4e-10	82.93	0	182	836	PFT1
ITGA2	NP_564050.1	basal transcription factor complex subunit-like protein [Arabidopsis thaliana]	98.99	1.8e-10	71.75	0	171	301	basal transcription factor complex subunit-like protein
vWF	NP_196946.1	RING domain ligase2 [Arabidopsis thaliana]	98.98	1.9e-10	77.4	0	174	468	RING
vWF	NP_850818.1	RING domain ligase2 [Arabidopsis thaliana]	98.98	1.9e-10	77.4	0	174	468	RING
vWF	NP_974779.1	RING domain ligase2 [Arabidopsis thaliana]	98.98	1.9e-10	77.4	0	174	468	RING
vWF	NP_974780.1	RING domain ligase2 [Arabidopsis thaliana]	98.98	1.9e-10	77.4	0	174	468	RING
ITGA2	NP_680467.1	Zinc finger (C3HC4-type RING finger) family protein [Arabidopsis thaliana]	98.96	2.5e-10	78.87	0	168	717	Zinc finger
vWF	8JTK_B	26S proteasome non-ATPase regulatory subunit 4 homolog; Complex, Proteasome, Hijack, PLANT PROTEIN; 1.57A {Arabidopsis t	98.96	2.7e-10	67.21	0	169	194	26S proteasome
vWF	NP_172362.3	Calcium-dependent phospholipid-binding Copine family protein [Arabidopsis thaliana]	98.91	5.4e-10	77.68	0	175	584	Copine
vWF	NP_568944.1	Calcium-dependent phospholipid-binding Copine family protein [Arabidopsis thaliana]	98.88	7.2e-10	76.99	0	177	578	Copine
vWF	NP_974977.1	Calcium-dependent phospholipid-binding Copine family protein [Arabidopsis thaliana]	98.88	7.2e-10	76.99	0	177	578	Copine
vWF	NP_195502.2	Zinc finger (C3HC4-type RING finger) family protein [Arabidopsis thaliana]	98.88	7.5e-10	78.58	0	132	739	Zinc finger
vWF	NP_563821.2	ALBINA 1 [Arabidopsis thaliana]	98.88	7.5e-10	79.22	0	179	760	ALBINA
vWF	NP_849514.1	Zinc finger (C3HC4-type RING finger) family protein [Arabidopsis thaliana]	98.86	9.2e-10	77.83	0	132	711	Zinc finger
vWF	NP_568180.1	Calcium-dependent phospholipid-binding Copine family protein [Arabidopsis thaliana]	98.85	1.1e-09	76.24	0	182	586	Copine
SERPINH	NP_001323897.1	serpin [Arabidopsis thaliana]	98.79	2.4e-09	80.2	0	84	122	SERPIN
vWF	NP_001030861.1	Zinc finger (C3HC4-type RING finger) family protein [Arabidopsis thaliana]	98.77	2.8e-09	74.86	0	135	633	Zinc finger
vWF	NP_974433.2	Zinc finger (C3HC4-type RING finger) family protein [Arabidopsis thaliana]	98.69	7.5e-09	72.84	0	111	632	Zinc finger
vWF	NP_001326108.1	Zinc finger (C3HC4-type RING finger) family protein [Arabidopsis thaliana]	98.68	7.8e-09	73.32	0	111	681	Zinc finger
ITGA11	NP_001077787.1	Copine (Calcium-dependent phospholipid-binding protein) family [Arabidopsis thaliana]	99.19	1.4e-08	67.76	14.9	148	433	Copine
ITGA11	NP_001319339.1	Copine (Calcium-dependent phospholipid-binding protein) family [Arabidopsis thaliana]	99.19	1.4e-08	67.76	14.9	148	433	Copine
ITGA11	NP_564907.1	Copine (Calcium-dependent phospholipid-binding protein) family [Arabidopsis thaliana]	99.19	1.4e-08	67.76	14.9	148	433	Copine
ITGA11	NP_974100.1	Copine (Calcium-dependent phospholipid-binding protein) family [Arabidopsis thaliana]	99.19	1.4e-08	67.76	14.9	148	433	Copine
ITGA11	NP_001032132.1	Copine (Calcium-dependent phospholipid-binding protein) family [Arabidopsis thaliana]	99.17	1.5e-08	66.38	14.5	162	367	Copine
vWF	NP_001326107.1	Zinc finger (C3HC4-type RING finger) family protein [Arabidopsis thaliana]	98.63	1.5e-08	72.02	0	112	682	Zinc finger
ITGA11	NP_201202.2	Copine (Calcium-dependent phospholipid-binding protein) family [Arabidopsis thaliana]	99.17	1.5e-08	66.38	14.5	162	367	Copine
vWF	NP_195022.1	BRISC/BRCA1-A complex protein [Arabidopsis thaliana]	98.57	2.7e-08	62.27	0	172	264	BRISC/BRCA1-A complex protein
vWF	NP_187366.2	Sec23/Sec24 protein transport family protein [Arabidopsis thaliana]	98.55	3.2e-08	73.2	0	172	1038	Sec23/Sec24
ITGA11	NP_849857.1	Copine (Calcium-dependent phospholipid-binding protein) family [Arabidopsis thaliana]	99.16	3.7e-08	66.24	15.8	148	453	Copine
vWF	NP_001119101.5	Sec23/Sec24 protein transport family protein [Arabidopsis thaliana]	98.32	2.6e-07	69.14	0	173	1080	Sec23/Sec24
vWF	NP_194990.5	Sec23/Sec24 protein transport family protein [Arabidopsis thaliana]	98.32	2.6e-07	69.14	0	173	1080	Sec23/Sec24
vWF	NP_565206.1	Ca(2)-dependent phospholipid-binding protein (Copine) family [Arabidopsis thaliana]	98.2	7e-07	59.84	0	143	401	Copine
vWF	NP_001326943.1	hypothetical protein AT3G44340 [Arabidopsis thaliana]	98.11	1.5e-06	65.57	0	174	1096	Sec23/Sec24
vWF	NP_001326945.1	hypothetical protein AT3G44340 [Arabidopsis thaliana]	98.11	1.5e-06	65.57	0	174	1096	Sec23/Sec24
vWF	NP_566869.1	hypothetical protein AT3G44340 [Arabidopsis thaliana]	98.11	1.5e-06	65.57	0	174	1096	Sec23/Sec24
vWF	NP_001030808.1	hypothetical protein AT3G44340 [Arabidopsis thaliana]	98.09	1.6e-06	64.99	0	174	1069	Sec23/Sec24
vWF	NP_001326944.1	hypothetical protein AT3G44340 [Arabidopsis thaliana]	98.09	1.6e-06	64.99	0	174	1069	Sec23/Sec24
ITGA2	NP_001321682.1	Copine (Calcium-dependent phospholipid-binding protein) family [Arabidopsis thaliana]	98.01	2.9e-06	55.51	0	149	407	Copine
ITGA11	NP_001322094.1	Ku80 family protein [Arabidopsis thaliana]	98.76	5e-06	59.37	15.2	134	663	Ku80
ITGA11	NP_564520.1	Ku80 family protein [Arabidopsis thaliana]	98.77	6.8e-06	58.91	16	134	680	Ku80
ITGA11	6K88_A	E3 ubiquitin-protein ligase RGLG1; RGLG1 VWA, TRANSFERASE; 1.788A {Arabidopsis thaliana}	98.53	1.3e-05	50.6	10.8	144	261	RGLG1
ITGA11	6K82_B	E3 ubiquitin-protein ligase RGLG1; RGLG1 VWA, TRANSFERASE; 1.402A {Arabidopsis thaliana}	98.56	1.6e-05	51.33	12.1	139	301	RGLG1
ITGA11	NP_176883.5	midasin-like protein [Arabidopsis thaliana]	98.53	1.8e-05	67.69	14.2	135	5393	midasin-like protein
ITGA11	NP_565651.1	sec23/sec24 transport family protein [Arabidopsis thaliana]	98.64	1.8e-05	57.46	15.2	156	745	Sec23/Sec24
MMP1	NP_182030.1	Matrixin family protein [Arabidopsis thaliana]	97.67	2.4e-05	53.73	0	58	342	Matrixin
ITGA11	NP_974544.1	Sec23/Sec24 protein transport family protein [Arabidopsis thaliana]	98.48	6.3e-05	53.71	14.1	157	620	Sec23/Sec24
ITGA11	NP_199152.1	plant/protein [Arabidopsis thaliana]	98.5	7.6e-05	53.34	14.8	130	643
MMP1	NP_193397.1	Matrixin family protein [Arabidopsis thaliana]	97.4	8.9e-05	51.48	0	55	364	Matrixin
vWF	NP_564012.1	ATP-dependent DNA helicase 2 subunit Ku70-like protein [Arabidopsis thaliana]	97.37	9.9e-05	53.14	0	138	621	Helicase
MMP1	NP_176205.1	Matrixin family protein [Arabidopsis thaliana]	97.37	0.0001	51.08	0	59	360	Matrixin
ITGA11	NP_001329285.1	Sec23/Sec24 protein transport family protein [Arabidopsis thaliana]	98.55	0.00012	54.41	17.3	169	880	Sec23/Sec24
ITGA11	NP_001329286.1	Sec23/Sec24 protein transport family protein [Arabidopsis thaliana]	98.55	0.00012	54.41	17.3	169	880	Sec23/Sec24
SPARC	NP_191925.1	Calcium-binding EF-hand family protein [Arabidopsis thaliana]	97.34	0.00012	56.1	0	59	257	Calcium-binding EF-hand
ITGA11	NP_567217.1	Sec23/Sec24 protein transport family protein [Arabidopsis thaliana]	98.55	0.00012	54.41	17.3	169	880	Sec23/Sec24
SPARC	NP_189542.1	Calcium-binding EF-hand family protein [Arabidopsis thaliana]	97.31	0.00013	52.65	0	63	194	Calcium-binding EF-hand
SPARC	NP_564841.1	Calcium-binding EF hand family protein [Arabidopsis thaliana]	97.23	0.00018	51.44	0	61	162	Calcium-binding EF-hand
MMP1	NP_177174.1	matrix metalloproteinase [Arabidopsis thaliana]	97.21	0.00019	50.14	0	59	378	Matrixin
SPARC	NP_193080.1	Calcium-binding EF-hand family protein [Arabidopsis thaliana]	97.21	0.00019	50.42	0	59	154	Calcium-binding EF-hand
ITGA11	NP_179757.1	Sec23/Sec24 protein transport family protein [Arabidopsis thaliana]	98.4	0.0002	52.58	15.3	153	761	Sec23/Sec24
SPARC	NP_172695.1	Calcium-binding EF-hand family protein [Arabidopsis thaliana]	97.2	0.00021	47.49	0	62	148	Calcium-binding EF-hand
SPARC	NP_190332.1	Calcium-binding EF-hand family protein [Arabidopsis thaliana]	97.19	0.00021	51.94	0	61	183	Calcium-binding EF-hand
ITGA11	NP_568626.1	Sec23/Sec24 protein transport family protein [Arabidopsis thaliana]	98.39	0.00021	52.7	15.2	154	794	Sec23/Sec24
SPARC	NP_197748.1	calmodulin-like domain protein kinase 9 [Arabidopsis thaliana]	97.13	0.00026	57.89	0	65	490	Calmodulin/like
SPARC	NP_199759.1	Ca2+-binding protein 1 [Arabidopsis thaliana]	97.13	0.00026	47.71	0	61	160	Ca related
SPARC	NP_568568.1	Calcium-binding EF-hand family protein [Arabidopsis thaliana]	97.13	0.00026	52.18	0	62	204	Calcium-binding EF-hand
ITGA11	NP_193152.2	Sec23/Sec24 protein transport family protein [Arabidopsis thaliana]	98.33	0.00027	52.07	14.7	165	772	Sec23/Sec24
SPARC	NP_189967.1	calmodulin 7 [Arabidopsis thaliana]	97.07	0.00032	46.49	0	62	149	Calmodulin/like
SPARC	NP_173582.2	Calcium-binding EF hand family protein [Arabidopsis thaliana]	97.07	0.00033	63.98	0	68	1218	Calcium-binding EF-hand
SPARC	NP_001332577.1	Calcium-binding EF hand family protein [Arabidopsis thaliana]	97.05	0.00034	55.69	0	59	391	Calcium-binding EF-hand
SPARC	NP_568202.1	Calcium-binding EF hand family protein [Arabidopsis thaliana]	97.05	0.00034	55.69	0	59	391	Calcium-binding EF-hand
SPARC	NP_001321142.1	Calcium-binding EF hand family protein [Arabidopsis thaliana]	97.05	0.00035	63.71	0	68	1196	Calcium-binding EF-hand
SPARC	NP_180271.1	calmodulin 5 [Arabidopsis thaliana]	97.05	0.00035	46.47	0	62	149	Calmodulin/like
SPARC	NP_191239.1	calmodulin 3 [Arabidopsis thaliana]	97.05	0.00035	46.47	0	62	149	Calmodulin/like
ITGA11	NP_849541.2	Sec23/Sec24 protein transport family protein [Arabidopsis thaliana]	98.3	0.00035	51.49	14.7	165	773	Sec23/Sec24
SPARC	NP_850344.1	calmodulin 2 [Arabidopsis thaliana]	97.05	0.00035	46.47	0	62	149	Calmodulin/like
SPARC	NP_180708.1	calcium-dependent protein kinase 24 [Arabidopsis thaliana]	97.04	0.00036	58.55	0	61	582	Ca related
SPARC	NP_190167.2	ferric reductase-like transmembrane component family protein [Arabidopsis thaliana]	97.04	0.00036	62.24	0	67	912
SPARC	NP_176470.1	Calcium-binding EF-hand family protein [Arabidopsis thaliana]	97.03	0.00037	46.26	0	62	148	Calcium-binding EF-hand
SPARC	NP_181672.1	Calcium-binding EF-hand family protein [Arabidopsis thaliana]	97.03	0.00037	50.33	0	65	216	Calcium-binding EF-hand
SPARC	NP_193022.1	EF hand calcium-binding protein family [Arabidopsis thaliana]	97.03	0.00038	46.45	0	69	152	Calcium-binding EF-hand
SPARC	NP_176814.1	calmodulin 4 [Arabidopsis thaliana]	97.02	0.00039	46.11	0	62	149	Calmodulin/like
SPARC	NP_198594.1	calmodulin 1 [Arabidopsis thaliana]	97.02	0.00039	46.11	0	62	149	Calmodulin/like
SPARC	NP_564143.1	Calcium-binding EF-hand family protein [Arabidopsis thaliana]	97.01	0.0004	46.38	0	61	155	Calcium-binding EF-hand
SPARC	NP_564874.1	calmodulin like 23 [Arabidopsis thaliana]	97.01	0.0004	46.69	0	64	157	Calmodulin/like
SPARC	NP_001030668.1	Calcium-binding EF-hand family protein [Arabidopsis thaliana]	97	0.00041	55.27	0	67	334	Calcium-binding EF-hand
SPARC	NP_001326523.1	calmodulin 7 [Arabidopsis thaliana]	97	0.00041	50.35	0	59	214	Calmodulin/like
SPARC	NP_001329214.1	calcium-dependent kinase-like protein [Arabidopsis thaliana]	97	0.00041	56.53	0	72	485	Ca related
SPARC	NP_851089.1	Calcium-binding EF-hand family protein [Arabidopsis thaliana]	96.98	0.00044	53.9	0	61	324	Calcium-binding EF-hand
SPARC	NP_172089.1	EF hand calcium-binding protein family [Arabidopsis thaliana]	96.97	0.00045	45.76	0	65	150	Calcium-binding EF-hand
SPARC	NP_195536.2	calcium-dependent protein kinase 26 [Arabidopsis thaliana]	96.96	0.00046	53.24	0	61	340	Ca related
SPARC	NP_196037.2	Calcium-binding EF-hand family protein [Arabidopsis thaliana]	96.96	0.00046	55.17	0	75	354	Calcium-binding EF-hand
SPARC	NP_177504.1	EF hand calcium-binding protein family [Arabidopsis thaliana]	96.96	0.00047	46.93	0	63	163	Calcium-binding EF-hand
SPARC	NP_189188.4	Calcium-binding EF-hand family protein [Arabidopsis thaliana]	96.96	0.00047	46.53	0	68	161	Calcium-binding EF-hand
SPARC	NP_192238.1	EF hand calcium-binding protein family [Arabidopsis thaliana]	96.96	0.00047	46.09	0	63	154	Calcium-binding EF-hand
SPARC	NP_196037.2	Calcium-binding EF-hand family protein [Arabidopsis thaliana]	96.95	0.00048	55.09	0	62	354	Calcium-binding EF-hand
SPARC	NP_197831.3	Calcium-dependent protein kinase (CDPK) family protein [Arabidopsis thaliana]	96.95	0.00048	57.93	0	65	594	Ca related
SPARC	NP_197437.1	calcium-dependent protein kinase 34 [Arabidopsis thaliana]	96.94	0.00049	56.67	0	61	523	Ca related
SPARC	NP_193810.1	calmodulin like 42 [Arabidopsis thaliana]	96.94	0.0005	47.89	0	59	191	Calmodulin/like
SPARC	NP_196107.1	calcium dependent protein kinase 1 [Arabidopsis thaliana]	96.94	0.0005	58.06	0	61	610	Ca related
SPARC	NP_175381.1	Calcium-dependent protein kinase (CDPK) family protein [Arabidopsis thaliana]	96.93	0.00051	57.67	0	67	606	Ca related
SPARC	NP_001328777.1	Calcium-binding EF-hand family protein [Arabidopsis thaliana]	96.93	0.00052	50.07	0	59	193	Calcium-binding EF-hand
SPARC	NP_849519.1	Calcium-binding EF-hand family protein [Arabidopsis thaliana]	96.93	0.00052	52.71	0	72	265	Calcium-binding EF-hand
SPARC	NP_001321457.1	Protein kinase superfamily protein [Arabidopsis thaliana]	96.92	0.00053	56.91	0	59	491
SPARC	NP_001327041.1	MIRO-related GTP-ase 3 [Arabidopsis thaliana]	96.92	0.00053	56.55	0	60	500
ITGA11	NP_196825.1	Uncharacterized conserved protein UCP015417, vWA [Arabidopsis thaliana]	98.27	0.00053	49.64	14.6	130	673
SPARC	NP_850860.1	calmodulin 6 [Arabidopsis thaliana]	96.92	0.00053	45.46	0	62	149	Calmodulin/like
SPARC	NP_001326044.1	calmodulin-domain protein kinase cdpk isoform 2 [Arabidopsis thaliana]	96.92	0.00054	58.75	0	59	646	Calmodulin/like
SPARC	NP_187677.1	calmodulin-domain protein kinase cdpk isoform 2 [Arabidopsis thaliana]	96.92	0.00054	58.75	0	59	646	Calmodulin/like
SPARC	NP_197249.1	EF hand calcium-binding protein family [Arabidopsis thaliana]	96.91	0.00054	45.16	0	67	146	Calcium-binding EF-hand
SPARC	NP_001320288.1	Calcium-binding EF hand family protein [Arabidopsis thaliana]	96.9	0.00056	54.6	0	61	389	Calcium-binding EF-hand
SPARC	NP_001320291.1	Calcium-binding EF hand family protein [Arabidopsis thaliana]	96.9	0.00056	54.6	0	61	389	Calcium-binding EF-hand
SPARC	NP_181647.1	CDPK-related kinase 1 [Arabidopsis thaliana]	96.9	0.00056	57.24	0	63	576
SPARC	NP_187405.1	ARF-GAP domain 11 [Arabidopsis thaliana]	96.9	0.00056	45.67	0	71	153
SPARC	NP_188933.1	calmodulin-like 11 [Arabidopsis thaliana]	96.9	0.00056	47.31	0	63	173	Calmodulin/like
ITGA11	NP_189008.1	Sec23/Sec24 protein transport family protein [Arabidopsis thaliana]	98.27	0.00056	50.48	15.1	153	765	Sec23/Sec24
SPARC	NP_199259.1	calmodulin like 43 [Arabidopsis thaliana]	96.9	0.00056	47.3	0	61	181	Calmodulin/like
SPARC	NP_973757.1	Calcium-binding EF hand family protein [Arabidopsis thaliana]	96.9	0.00056	54.6	0	61	389	Calcium-binding EF-hand
SPARC	NP_177790.1	Calcium-binding EF-hand family protein [Arabidopsis thaliana]	96.9	0.00057	46.16	0	60	159	Calcium-binding EF-hand
SPARC	NP_200809.4	ferric reductase-like transmembrane component family protein [Arabidopsis thaliana]	96.9	0.00057	60.72	0	69	886
SPARC	NP_850997.1	Calcium-binding EF-hand family protein [Arabidopsis thaliana]	96.89	0.00059	51.97	0	62	232	Calcium-binding EF-hand
SPARC	2AAO_B	Calcium-dependent protein kinase, isoform AK1; Calcium dependent protein kinase, calmodulin-like domain, EF hand, Calciu	96.88	0.00061	44.95	0	63	166	Ca related
SPARC	NP_001320603.1	calcium-dependent protein kinase 33 [Arabidopsis thaliana]	96.87	0.00061	56.46	0	66	547	Ca related
SPARC	NP_181643.1	Calcium-binding EF hand family protein [Arabidopsis thaliana]	96.88	0.00061	52.07	0	72	324	Calcium-binding EF-hand
SPARC	NP_190760.1	calmodulin 9 [Arabidopsis thaliana]	96.87	0.00062	45.46	0	63	151	Calmodulin/like
SPARC	NP_850998.1	Calcium-binding EF-hand family protein [Arabidopsis thaliana]	96.87	0.00062	53.94	0	62	324	Calcium-binding EF-hand
DDR1	NP_180377.2	alpha-L-fucosidase 1 [Arabidopsis thaliana]	98.23	0.00063	43.1	15.2	126	506
SPARC	NP_181160.1	EF hand calcium-binding protein family [Arabidopsis thaliana]	96.86	0.00063	44.73	0	64	144	Calcium-binding EF-hand
SPARC	NP_190605.1	centrin2 [Arabidopsis thaliana]	96.87	0.00063	46.52	0	67	169
SPARC	NP_001322654.1	calcineurin B-like protein 8 [Arabidopsis thaliana]	96.84	0.00067	48.05	0	67	197	Ca related
SPARC	NP_001327040.1	MIRO-related GTP-ase 3 [Arabidopsis thaliana]	96.84	0.00068	56.07	0	60	503
SPARC	NP_181425.1	calcium-dependent protein kinase 20 [Arabidopsis thaliana]	96.84	0.00068	56.79	0	59	583	Ca related
SPARC	NP_001327803.1	calmodulin-domain protein kinase 9 [Arabidopsis thaliana]	96.83	0.00069	56.07	0	72	541	Calmodulin/like
SPARC	NP_182193.1	CDPK-related kinase 3 [Arabidopsis thaliana]	96.83	0.00069	56.94	0	57	595
SPARC	NP_188676.1	calmodulin-domain protein kinase 9 [Arabidopsis thaliana]	96.83	0.00069	56.07	0	72	541	Calmodulin/like
SPARC	NP_193200.1	calmodulin 8 [Arabidopsis thaliana]	96.83	0.00069	45.03	0	61	151	Calmodulin/like
SPARC	NP_001189854.1	Calcium-binding EF-hand family protein [Arabidopsis thaliana]	96.83	0.0007	53.75	0	61	325	Calcium-binding EF-hand
SPARC	NP_173866.1	EF hand calcium-binding protein family [Arabidopsis thaliana]	96.83	0.0007	47.41	0	65	186	Calcium-binding EF-hand
SPARC	NP_195418.1	centrin 2 [Arabidopsis thaliana]	96.83	0.0007	46.19	0	63	167
SPARC	NP_001318691.1	EF hand calcium-binding protein family [Arabidopsis thaliana]	96.82	0.00071	45.57	0	65	161	Calcium-binding EF-hand
SPARC	NP_198242.1	Calcium-binding EF-hand family protein [Arabidopsis thaliana]	96.82	0.00071	57	0	60	536	Calcium-binding EF-hand
SPARC	NP_198593.1	EF hand calcium-binding protein family [Arabidopsis thaliana]	96.82	0.00071	45.57	0	65	161	Calcium-binding EF-hand
SPARC	NP_001329212.1	calcium-dependent kinase-like protein [Arabidopsis thaliana]	96.82	0.00072	55.35	0	72	500	Ca related
SPARC	NP_195026.1	calcineurin B-like protein 10 [Arabidopsis thaliana]	96.82	0.00072	50.55	0	67	256	Ca related
SPARC	NP_001324805.1	Calcium-binding EF hand family protein [Arabidopsis thaliana]	96.81	0.00073	45.62	0	59	145	Calcium-binding EF-hand
SPARC	NP_194934.1	calcium-binding EF hand family protein [Arabidopsis thaliana]	96.81	0.00073	56.57	0	60	498	Calcium-binding EF-hand
SPARC	NP_173499.1	Calcium-binding EF hand family protein [Arabidopsis thaliana]	96.81	0.00074	61.07	0	71	1019	Calcium-binding EF-hand
SPARC	NP_194096.1	calcium-dependent protein kinase 6 [Arabidopsis thaliana]	96.8	0.00075	55.57	0	69	529	Ca related
SPARC	NP_195592.1	Calcium-binding EF-hand family protein [Arabidopsis thaliana]	96.8	0.00075	53.43	0	70	375	Calcium-binding EF-hand
SPARC	NP_568509.1	Calcium-binding EF-hand family protein [Arabidopsis thaliana]	96.8	0.00075	56.91	0	60	536	Calcium-binding EF-hand
SPARC	NP_001077834.1	calmodulin-like 38 [Arabidopsis thaliana]	96.8	0.00076	46.31	0	59	167	Calmodulin/like
SPARC	NP_187641.2	Calcium-binding EF-hand family protein [Arabidopsis thaliana]	96.8	0.00077	53.68	0	62	335	Calcium-binding EF-hand
SPARC	NP_174807.1	calcium-dependent protein kinase 2 [Arabidopsis thaliana]	96.79	0.00078	55.24	0	72	495	Ca related
SPARC	NP_173288.1	EF hand calcium-binding protein family [Arabidopsis thaliana]	96.79	0.00079	45.16	0	65	157	Calcium-binding EF-hand
SPARC	NP_001320292.1	Calcium-binding EF hand family protein [Arabidopsis thaliana]	96.78	0.00081	56.08	0	59	500	Calcium-binding EF-hand
SPARC	NP_192695.1	calcium-dependent protein kinase 4 [Arabidopsis thaliana]	96.78	0.00081	55.37	0	67	501	Ca related
SPARC	NP_171892.2	Calcium-binding EF hand family protein [Arabidopsis thaliana]	96.77	0.00082	56.52	0	59	529	Calcium-binding EF-hand
SPARC	NP_001321141.1	Calcium-binding EF hand family protein [Arabidopsis thaliana]	96.76	0.00085	61.66	0	59	1225	Calcium-binding EF-hand
SPARC	NP_199053.1	calmodulin like 37 [Arabidopsis thaliana]	96.76	0.00085	47.05	0	60	185	Calmodulin/like
SPARC	NP_001319387.1	calcium-dependent protein kinase 29 [Arabidopsis thaliana]	96.76	0.00086	51.58	0	71	323	Ca related
SPARC	NP_177731.2	calcium-dependent protein kinase 29 [Arabidopsis thaliana]	96.76	0.00086	51.58	0	71	323	Ca related
SPARC	NP_188541.1	Protein kinase superfamily protein [Arabidopsis thaliana]	96.74	0.00089	56.49	0	69	599
SPARC	NP_001324056.1	Calcium-dependent protein kinase family protein [Arabidopsis thaliana]	96.74	0.0009	55.47	0	66	544	Ca related
SPARC	NP_565411.2	Calcium-dependent protein kinase family protein [Arabidopsis thaliana]	96.74	0.0009	55.47	0	66	544	Ca related
SPARC	NP_001319866.1	calcium-dependent kinase-like protein [Arabidopsis thaliana]	96.73	0.00091	54.76	0	72	498	Ca related
SPARC	NP_001320290.1	Calcium-binding EF hand family protein [Arabidopsis thaliana]	96.72	0.00094	52.25	0	59	328	Calcium-binding EF-hand
SPARC	NP_195331.2	calcium-dependent protein kinase 18 [Arabidopsis thaliana]	96.72	0.00094	55.38	0	67	534	Ca related
SPARC	NP_001190932.1	calcium-dependent protein kinase 18 [Arabidopsis thaliana]	96.72	0.00095	55.86	0	65	561	Ca related
SPARC	NP_001319319.1	calcineurin B-like protein 8 [Arabidopsis thaliana]	96.72	0.00095	48.18	0	64	214	Ca related
SPARC	NP_001320289.1	Calcium-binding EF hand family protein [Arabidopsis thaliana]	96.72	0.00095	54.62	0	59	467	Calcium-binding EF-hand
SPARC	NP_001322653.1	calcineurin B-like protein 8 [Arabidopsis thaliana]	96.72	0.00095	48.18	0	64	214	Ca related
SPARC	NP_176629.1	calcineurin B-like protein 8 [Arabidopsis thaliana]	96.72	0.00095	48.18	0	64	214	Ca related
SPARC	NP_001031523.1	Calcium-binding EF hand family protein [Arabidopsis thaliana]	96.71	0.00098	50.12	0	59	289	Calcium-binding EF-hand
SPARC	NP_001318400.1	Calcium-binding EF hand family protein [Arabidopsis thaliana]	96.71	0.00098	50.12	0	59	289	Calcium-binding EF-hand
SPARC	NP_001324806.1	Calcium-binding EF hand family protein [Arabidopsis thaliana]	96.71	0.00098	50.12	0	59	289	Calcium-binding EF-hand
SPARC	NP_186950.1	EF hand calcium-binding protein family [Arabidopsis thaliana]	96.71	0.00098	45.39	0	63	165	Calcium-binding EF-hand
SPARC	NP_001329080.1	calmodulin-domain protein kinase 5 [Arabidopsis thaliana]	96.7	0.00099	55.3	0	69	556	Calmodulin/like
SPARC	NP_195257.1	calmodulin-domain protein kinase 5 [Arabidopsis thaliana]	96.7	0.00099	55.3	0	69	556	Calmodulin/like
SPARC	NP_001319042.1	Riboflavin synthase-like superfamily protein [Arabidopsis thaliana]	96.68	0.001	59.93	0	64	952
SPARC	NP_172383.3	respiratory burst oxidase-like protein [Arabidopsis thaliana]	96.7	0.001	57.15	0	67	622
SPARC	NP_186990.1	EF hand calcium-binding protein family [Arabidopsis thaliana]	96.7	0.001	43.31	0	55	137	Calcium-binding EF-hand
SPARC	NP_194508.1	Calcium-binding EF hand family protein [Arabidopsis thaliana]	96.69	0.001	51.79	0	59	345	Calcium-binding EF-hand
SPARC	NP_564874.1	calmodulin like 23 [Arabidopsis thaliana]	96.69	0.001	44.75	0	60	157	Calmodulin/like
